# Supplementary material for: Overview of basic design recommendations for user-centered explanation interfaces for AI-based clinical decision support systems: A scoping review
Source: Digit Health. 2025 Jan 23;11:20552076241308298. doi: 10.1177/20552076241308298 (PMC11758527; doi:10.1177/20552076241308298)
Supplement: sj-xlsx-5-dhj-10.1177_20552076241308298 - Supplemental material for Overview of basic design recommendations for user-centered explanation interfaces for AI-based clinical decision support systems: A scoping review [file sj-xlsx-5-dhj-10.1177_20552076241308298.xlsx]

## Sheet: Data-Extraction
		Appendix E : Data Extraction Table
					0A.	0B.	1.	2.		3.	4.					5c.	5d.	6.	7.	8.	9.
							(Scientifc) Foundation						Evaluation/Experiment					AI & XAI Specifics			Recommendation
														If evaluation / expirment with human subjects was performed.
					In this column, data extractors are free to fill in the DOI or a link to a web version of the article. It is optional to fill out this column.	Are the title, authors names and the publication year in the PDF and the excel row the same?	What is the aim or purpose of the article/study?	For which domain / In which domain are the explanation user interfaces situatied ? E.g. : Healthcare, Finance, Aviation, Militry, Media		For which user roles are the explanation user interfaces designed? E.g. : Nurse, Pyhsian, Pilot, Droneoperator, Finicial Advisor,	What method(s) has/have been used to generate the design recommendations or the information from which the design recommendations are deduced. If the method(s) involves participants or is questionare provide the number of participants/respondents (N=?).		Are the design recomendation based on or deduced from a form of evaluation or experiment with human subjects?	Are mutltiple evaluations with human subjetcs discribed which are concernd with the design of explanation user Interfaces? If respondes is "Yes", extract data regarding the last evaluation.	What group of participants took part in evaluation?	What are the independent variables (or the characteristics of the design variants) used during the evaluation?	What are the dependent variables used during the evaluation?	Which user questions are answered with the explanation user interface?	Are the design recommendations intended for local or global explanations?	For what type of AI are the explanation user interfaces intended ?	What design recommendations for centered design of the explanations/ explanation user interfaces for AI based systems are provided or deducible?
				Answer Format		• Yes • No	• Free text answer • No Information provieded Multiple entries possible	• Free text answer Multiple entries possible		• Free text answer Multiple entries possible	• Free text answer If it involes participants, formating example: # Method Name 1 (N = 38 ) Multiple entries possible If mulitplie methods are reported extract the methods in a chronological order. First Method report in frist row of the cell.		• Yes • No Single Selection	• Yes • No Single Selection If Yes, please extract for the following the information from the last evaluation!	• Real User • Substitute User (e.g. Students) • UX/ HF/ Usability Experts • Crowdworker • Other: Free Text Description • Not Appliciable Multiple Selection	• Free text answer OR • Not Appliciable Multiple entries possible	• Free text answer OR • Not Appliciable Multiple entries possible	• If categorizable in follwoing: Input Aspects, Output Aspects, AI Performance, How (gobal function of AI model)?, Why?, Why not?, What if?, How to be that?, How still to be this?, Similar cases • If not categorizable: Free text answer • Not Applicable Multiple Selection	• Global • Local • Both • Not Specified • Not Applicable Single Selection	• Free text answer • No information provieded Multiple entries possible	Free text answer Format as: #P - Recommendation provided by the authors of the artcile in question #D - Recommendation deduced by the screeer (you) If feasiable provide direct quotes from the article, else proviede cross-reference to section(s) of the article which contains or is basis for the recommendation! Multiple entries possible
ID	Publication Year	Publication Title	Author	Title	DOI/Link	Check	Aim & Purpose	Domain	Domain_Mindmap_Format	User Role	Type of Method + N=?	Method_Analysis_Format	Evaluation / Experiment based	Mulitple evaluations with human subjects?	Praticipants	Independent Variables / Design Variants	Dependent Variables	User Questions answered	Global vs. Local Explanation	Type of AI	Recommendation
A75	2021	26th International Conference on Intelligent User Interfaces	Eiband, Malin; Buschek, Daniel; Hussmann, Heinrich	How to Support Users in Understanding Intelligent Systems? Structuring the Discussion	https://doi.org/10.1145/3397481.3450694	Yes	# "In this paper, we thus aim to answer the following research questions: RQ1: Which assumptions about users and interaction with intelligent systems do researchers make when re ferring to the system qualities? RQ2: How can we structure and differentiate these assumptions?" P. 120 - 121 # "We analyse both theoretical concepts and prototype solutions through the lens of implied user questions“ (p.…	Not specified	Not Specified	Not specified	# 1 Literature Review (theoretical smapling, axial coding, selective coding) # 2 Demonstration of framework application	Lit. Review, Demonstration of framework application	No	Not Applicable	Not Applicable	Not Applicable	Not Applicable	Not Applicable	Not Applicable	Not Specified	#F: The authors developed a framework for the design of XUIs, which HCI researchers might use during the design process. Please see the original article for detailed information. The framework highlights three aspects that should be considered while designing XUIs: "User mindsets", "User involvement" and "Knowledge outcomes". For each aspect, the authors provide subcategories and reference releva…
A93	2020	IEEE ACCESS	Kim, Byung Hyung; Koh, Seunghun; Huh, Sejoon; Jo, Sungho; Choi, Sunghee	Improved Explanatory Efficacy on Human Affect and Workload Through Interactive Process in Artificial Intelligence	DOI:10.1109/ACCESS.2020.3032056	yes	# “Hence, in this work, we aim to explore explanatory efficacy through interactive process in an XAI system and analyze the effect on human affect and workload through EEG signals. Furthermore, we demonstrate the potentiality of neural correlates in EEG signals as a new measure of explanatory efficacy.“ P. 189014 #"Toward this end, we investigated three research questions: 1) Feasibility (Q1): Ca…	Basic Research: Leisure	Basic Research	Not specified	# Experiment (N =24)	Experiment	Yes	No	Not specified	#Feedback opportunity: feedback on feature importance possible, feedback on feature importance impossible	# Explanatory Efficiacy (EEG Signals, key-strokes,Response times ) # Self Assessment of Cognitive State (Selfassement Manikins) # Self Assessment of affective state (NASA TLX)	Why ( Feature Importance)	Local	" deep learning-based clustering algorithms" P. 4	#P: „We suggest that using EEG is practical for the evaluation of the explanatory efficacy of interfaces that support analytical reasoning tasks.“ P.10 #D: „In short, the explanatory process of how the system predicts the results can be delivered to users more effectively when users can provide feedback on the recommendations to the system“ Page 189019 --> ( If possible) The user should be able t…
A164	2021	Computer	Deo, S.; Sontakke, N.S.	Usability, User Comprehension, and Perceptions of Explanations for Complex Decision Support Systems in Finance: A Robo-Advisory Use Case	10.1109/MC.2021.3076851	Yes	# "Our study evaluates current explainability techniques in a user- centric context. A custom-built RA system equipped with explanations is user tested. Our objective is understanding explanation comprehension and the role these explanations play in system usability through user per- ceptions, trust, frustrations, usability of explanations, and so on.“ P.39 # "Our research aims to contribute both…	Finance	Finance	"persons interested in or currently investing""	# Experiment N = 85	Experiment	Yes	No	Real User	#XUI Content: local feature importance, model specifications, global feature importance, feature effects and behavious, logic flow decision tree	# efficacy (quantative) # usability of explanations ( quantitative) # effect of explanations on users and system usability (qualitative )	# Why # How # Performance # Similar Cases (comparison)	Both	# „Interpretable decision tree“ #“content- and rule-based recommendation algorithm “ #“probabilistic kernel SVM algorithm. “	#P: "Explanations do not need to be highly personalized, especially if they cover a familiar domain." P.44-46 #P: "In-depth explanations frustrate users and are not necessary. A partial overview provided through global abstraction satisfies many information requirements." P.44-46 #P: "Essential explanations should be conveyed through interactive visualizations." P. 47 #P: "Basic explanations rela…
A5	2020	HCI International 2020 - Late Breaking Papers: Multimodality and Intelligence. HCII 2020. Lecture Notes in Computer Science	Ehsan, U., Riedl, M.O.	Human-Centered Explainable AI: Towards a Reﬂective Sociotechnical Approach	https://doi.org/10.1007/978-3-030-60117-1_33	Yes	# "The case study focuses on both the technological development and the human factors of how non-expert users perceive different styles of automatically-generated rationales from an AI agent.“ P.450 # "In this paper, we focus on unpacking “who” the human is in Human-centered Explainable AI and advocate for a sociotechnical approach." P.450	Basic Research: Leisure	Basic Research	Not specified	Phase 1: For Corpus Creation: # Thinking Aloud N = 12 | Creation of Stimulus not relevant for this Review For Evalution: # 1- Thinking Aloud - Test N = 53 Phase 2: For Corpus Creation: # Thinking Aloud (while guided tutorial, rationale collection, transcribed explanation review) N = 60 | Creation of Stimulus not relevant for this Review For Evaluation: # 2 - Thinking Aloud - Test N = NA	Thinking Aloud	Yes	Yes	1- Thinking Aloud: # Not specified 2- Thinking Aloud: # Crowd Worker	1- Thinking Aloud: # Explanation Text Styles 2- Thinking Aloud: # Explanation Text Styles: focused, complete view explanation rationals	1- Thinking Aloud: # Ranking of Explanation Styles Thinking Aloud Utterances: # Justification of Style Ranking # Statisfaction with Components # Perceived Relatability # Understandability 2- Thinking Aloud: Thinking Aloud Utterances: # Confidence # Human-Likeness # Adequate Justification # Understandability # User Prefences (confidence in the autonomous agent, communication of failure and unexpec…	Why	Local	#„neural machine translation approach“ # „reinforcement learning algorithm“ For XAI: # encoder-decoder recurrent neural network (RNN)	1- Thinking Aloud: #D: "For conﬁdence, participants found that contextual accuracy, awareness, and strategic detail are important in order to have faith in the agent’s ability to do its task." P.456 + „In terms of explanatory power (adequate justification), participants prefer rationales with high levels of contextual accuracy and awareness. For the rationales to convey the agent’s motivations an…
A446	2021	International Journal of Human-Computer Studies	Schoonderwoerd, T.A.J. et al.	Human-centered XAI: Developing design patterns for explanations of clinical decision support systems	https://doi.org/10.1016/j.ijhcs.2021.102684	Yes	# "In this paper, we present a case-study of human-centered design for post-hoc, local explanations of diagnoses that are made by a clinical decision-support ystem. We describe a best-practice approach for human-centered XAI design that we call DoReMi, consisting of three components: Domain analysis, Requirements elicitation, and Multi-model interaction design." P. 2 # "In the remainder of the pa…	Healthcare: Pediatrics	Healthcare	Pediatrician	Application of the DoReMi-Approach Domain Analysis: # Literature Consulation Requierements elicitation and Assessment: # Questionnaire N = 6 # Interview N = 6 Multi-Modal interaction design and evaluation: # Design of Prototypes # Usability Test N = 6	Questionnaire, Interview, Design of Prototypes, Usability Test	Yes	Yes	Real User	# XUI Content (12 versions): class information, available /relevant information, vertainty, supporting / contradicting information, feature value origin, alternative classfications, contrastive explanation and thresholds, counterfactuals wrt classification, counterfactuals wrt certainty, comparision to other use cases, comparision to typical use cases, performance on simular cases	# Importance of explanation component # Understandability of explanation component / system # Usefulness of explanation component to decide to trust the system or not # Ability of the explanation component to enable users to assess the systems' accuracy	# Why # Why Not # Comparision to other cases # Performance # Additional Information # Input Aspects ( Availiable Data) # Input Aspects ( Orginal Data) # What Else #What-If # Similar Cases # Perfomance	Local	Not further specified ML	#F: The authors provide the DoReMi framework. In which “(…)cooperative design methodologies help researchers and developers to identify and understand the values of users and the social and operational context of the human-AI interaction. The needs and requirements that are uncovered can be further evaluated by assimilating them into explanations and by presenting them to end users in a (simplifi…
A140	2022	Information Fusion	Dieber, J.; Kirrane, S.	A novel model usability evaluation framework (MUsE) for explainable artificial intelligence	https://doi.org/10.1016/j.inffus.2021.11.017	Yes	# „Summarizing our contributions, we: (i) demonstrate how LIME can be used to supplement conventional performance assessment methods; (ii) evaluate the understand- ability of the output produced by LIME via a usability study; and (iii) propose an assessment framework, which is derived from the International Organization for Standardisation (ISO) 9241-11:2018 standard, that can be used not only to…	Basic Research: Weather Prediction	Basic Research	People with prior knowledge of ML and with non.	# Literature Review # Usability Test N = 12	Lit. Review, Usability Test	Yes	No	# Substitute User (Academics/studends)	XUI output for 4 diffrent ML Models: decision tree, random forest, logistic regression, XGB	Interview: # Interpretability of XAI output (Post exposure Questionare) # Usability self assesment (programmers view on LIME)	Why	Local	# decision tree # random forest # logistic regression # XGBoost	#D: "The rating between the subgroups differed significantly, as the participants without prior knowledge gave an average of 3.16 and the participants with prior knowledge 5.16, respectively. " P. 10 + ". Indicating that post model interpretability tools need to consider how best to present their findings to various stakeholder groups." P.12 --> Be aware: The capabilities to interpret the output …
A150	2022	IEEE Transactions on Visualization and Computer Graphics	Zytek, A.; Liu, D.; Vaithianathan, R.; Veeramachaneni, K.	Sibyl: Understanding and Addressing the Usability Challenges of Machine Learning in High-Stakes Decision Making	10.1109/TVCG.2021.3114864	Yes	# "The main research questions, and our key findings with regards to these questions, are as follows. RQ1 What ML usability challenges exist in the domain of childwelfare screening? Through interviews and field observations, our work identifies four main challenges(...). RQ2 What interfaces can be helpful in mitigating these ML usability challenges? We designed and implemented five augmentation i…	Social Service (Child Welfare)	Social Service	Scoial Worker	# Field Oberservations and Interviews N = Not reported # Workshop + Interview N = 19 # Interview Study N = 19 # 1 - Usability Test N = 12 # 2 - Usability Test N = 13	Usability Test	Yes	Yes	# 1 - Usability Test : Substitute User (Data and/or Social scientists) # 2 - Usability Test: Real User	XUI Content: case-specific details, sandbox (what-if), similar cases, global factor importance, factor distributions	# Trust in ML Model (self assement questiomnaire) # Confident in User Decision (self assessment questionare) # XUI Helpfulness (self assessment questionare) # General Feedback	# Why # What if # Similar Cases # How? # Performance	Both	Not further specified ML	#D: "Too many factors shown : The model was originally trained on over 400 factors, all of which were presented in the SIBYL interface, but many of these factors have zero or near-zero weight. For example, one participant commented “Too many factors listed. I only want to see the material risk and protective factors.” Our updated version of SIBYL only shows 10 factors by default, with an option t…
A299	2020	CEUR Workshop Proceedings	Alipour, K.; Schulze, J.P.; Yao, Y.; Ziskind, A.; Burachas, G.	A study on multimodal and interactive explanations for visual question answering	NA	Yes	# „To promote understanding of and trust in the system, we propose an approach that provides transparency about the in- termediate stages of the model operation, such as attentional masks and detected/attended objects in the scene. Also, we generate textual explanations that are aimed to explain why a particular answer was generated. Our explanations fall under the category of local explanations …	Basic Research: Visual Question Answering (VQA)	Basic Research	Not specified	# Experiment N = 90	Experiment	Yes	No	Not specified	# XUI Content: No Explanation (Control Group), Spatial Attention, Active Attention Semantic, Object Atattention, All Explanation Together	# User´s prediction of system accuracy # User helpfulnees rating for explanation # User´s level of confidence	# Why	Local	#SOTA VQA model with a ResNet (Szegedy et al. 2017) image encoder For object attention explanation: #"(...)Mask-RCNN (He et al. 2017) encoder(...)" P.2 # "(...)LSTM model based on the GloVe (Pennington, Socher, and Manning 2014) embedding of the words. " P.2	#D: "Comparing results from different explanation groups with the active attention group shows that users in the active attention group have higher average conﬁdence in their primary predictions compared to other explanation groups (...)While the increase in user conﬁdence points out the conﬁdence and trust built by the active attention explanation,the average prediction accuracy in this group of…
A59	2021	ACM Trans. Multimedia Comput. Commun. Appl.	Kumar, Ambeshwar; Manikandan, Ramachandran; Kose, Utku; Gupta, Deepak; Satapathy, Suresh C.	Doctor's Dilemma: Evaluating an Explainable Subtractive Spatial Lightweight Convolutional Neural Network for Brain Tumor Diagnosis	ttps://doi.org/10.1145/3457187 105	Yes	# "The motivation of this paper is associated with the XAI perspective on critical applications of Deep Learning for medical image analysis. In this context, this paper aims two outcomes: (1) ensuring an explainable deep learning model for med- ical image analysis, and (2) evaluating the trust level of the developed model, thanks to several evaluation works, including human contribution." P.2	Healthcare	Healthcare	Doctor	# Usability Test N =10 # Domain Expert Survey Evaluation (After usage of the system) N = 10	Usability Test, Questionnaire	Yes	Not clear (from the reporting it is not clear whether usablity test and expert survey were performed seperatly or as one evaluation)	Real User	# One XUI # Different MRT images # 4 different XIA methods: CAM, Grad-CAM, Axiom-based Grad-CAM, Attention Brach Network	Usability Test: # Task completion time # Task compleation rate # User difficulty rating Domain Expert Survey Evaluation: # Answers to questions regarding interpretability and model performance	Why	Local	ML - Model: #Subtractive Spatial Lightweight Convolutional Neural Network XAI: # Class activation mapping (CAM)	#D: Tabele 7 + "Usability tests also showed that such an XAI system was useful in real cases." P. 23 --> Heatmaps might be considered useful for explaining the output of a brain tumor diagnosis ML model. #D: Table 7 + "Furthermore, the faster decision-making support indicated under the previous sub-section was supported by the finding especially for the sixthstatementinthesurvey."P.21 --> Be awar…
A435	2020	BMC medical informatics and decision making	Barda, Amie J.; Horvat, Christopher M.; Hochheiser, Harry	A qualitative research framework for the design of user-centered displays of explanations for machine learning model predictions in healthcare.	https://doi.org/10.1186/s12911-020-01276-x	Yes	# "Our goal was to use clinician perspectives to inform the design of a user-centered display of an explanation for an ML-based prediction tool. More specifically, we propose an explanation display design framework that considers the entire context of use of an explanation and can thus account for healthcare provider explanation needs when utilizing a predictive model in clinical practice. We dem…	Healthcare	Healthcare	# critical care provider (nurse and physician)	# Revision and Extension of existing conceptual frameworks for user-centered explainable Machine Learning and AI # XUI Prototyping # Focus Group Prototyp Evaluation N = 21	Focusgroup	Yes	No	Real User	# XUI Content: differing in: unit of explanantion, explanation unit organization, dimensionality, risk representation, explanation display format	Utterances in Focus Group: # User perception of prototype # Review / critquie of the XUIs Questionare: # Ranking of preferred design option	# Why # Input	Local	Random Forest ("100-tree random forest model using features that had non-zero information gain scores")	Framework revision and extention: #F: The authors provide a framework for the user-centered design of XUIs, which is an extension/revision of previous frameworks. The framework provides an overview of which aspects should be considered for user-centered design of XUIs and which influence these have on the design decisions for XUIs. Focus Group: #D: "Our participants wanted to use explanations to …
A281	2020	Lecture Notes in Computer Science (including subseries Lecture Notes in Artificial Intelligence and Lecture Notes in Bioinformatics)	Chari, S.; Seneviratne, O.; Gruen, D.M.; Foreman, M.A.; Das, A.K.; McGuinness, D.L.	Explanation Ontology: A Model of Explanations for User-Centered AI	https://doi.org/10.1007/978-3-030-62466-8_15	Yes	# "We ﬁrst present related work on taxonomies of explanation (...). We then introduce the design of an explanation ontology (...) that treats explanations as a primary consideration of AI system design and that can assist system designers to capture and structure the various components necessary to enable the generation of user-centric explanations computationally." P. 230 # "We use the results o…	Healthcare	Healthcare	For ontology: System desinger For UseCase XUI: Clinician	For Ontology: # Literature Review # Evaulation from the ontolgy from a system designers stand point N = Not reported Use Case application: # 1- Expert Panel session N = 3 (XAI user needs identification) # Prototyping # 2- Cognitive Walkthrough N = not reported	Expert Panel, Cognitive Walkthrough	Yes	Yes	# 1 - Expert Panel: Real User # 2 - Cognitive Walkthrough: Real User	XUI Prototype	1- Expert Panel: #decision support needs of clinicians 2 - Cognitive Walk-through: # reasoning strategies of clinicians # need for explanations	# Why # Why not	Not Specified	Not specified	#D: "Other examples of explanation types needed within the system design include trace-based explanations in a treatment planning mode, to provide an algorithmic breakdown of the guideline steps that led to a drug recommendation; ‘scientiﬁc explanations’ in a plan critiquing mode, to provide references to studies that support the drug, as well as ‘counterfactual explanations’, to allow clinicians…
A228	2021	Health Informatics Journal	Zhang, Z.; Citardi, D.; Wang, D.; Genc, Y.; Shan, J.; Fan, X.	Patients’ perceptions of using artificial intelligence (AI)-based technology to comprehend radiology imaging data	DOI: 10.1177/14604582211011215	Yes	# "Despite its high potential, little is known about patients’ perceptions and acceptance of this novel technology(...). Our study set out to fill this knowledge gap by examining patients’ perceptions of using AI-based health systems in the context of comprehending radiology reports received via the patient portal." P. 2-3 # "In this study, we conducted an interview study using a technology probe…	Healthcare	Healthcare	Patient	# Semi structured interview N = 13	Interview	Yes	No	Not specified	One XUI Prototype was used as a Probe	Questionare: # self-assessment health literacy # self-assessment technology literacy Interview: # participants' awareness and experience of using AI-based systems to consult health related information # technology needs # concerns # desires	In XUI Probe: Why	In XUI Probe: Local	Linear Support Vector Machine (SVM)	#D: "In a similar vein, in our study, participants expressed the importance of knowing how AI systems generate medical information to help them quickly and accurately discern whether or not to trust those medical-related recommendations: (...) " P.7 + "They also preferred to know information about how the system operates and how its outputs are generated (e.g. logic/reasoning)"P.9 --> It might be…
A255	2020	Proceedings of the ACM on Human-Computer Interaction	Lee, M.H.; Siewiorek, D.P.; Smailagic, A.; Bernardino, A.; Bermúdez I Badia, S.	Co-Design and Evaluation of an Intelligent Decision Support System for Stroke Rehabilitation Assessment	https://doi.org/10.1145/3415227	Yes	# "In this paper, we co-design, develop, and evaluate an intelligent decision support system for stroke rehabilitation assessment with therapists (...). After conducting the interviews and focus group sessions with therapists, we found their needs on rehabilitation assessment, alternative perspectives with quantitative measurements and designed a system accordingly." P.2 # "This paper makes the f…	Healthcare	Healthcare	Therapist	Current Paractice and User needs: # Semi-structured Interviews and Focusgroups N = 9 System Design: # Definition of Design Requirements # Iterative Design Discussions N = 3 Evaluation: # 1 - Desing Review N = 2 # 2 - Usability Test + Post-study Interview N = 7	Design Review, Usability Test	Yes	Yes	Real User	2 - Usability Test: # XUI Content: Interface only Video (Raw Data), Interface Video and Predicted Score, Video and Predicted and XUI (feature analysis, salient frames, joint trajectories)	2 - Usability Test Questionnaire Answers: # Usefullness # Richness # Trust # Workload # Usage Intention # Perference Interaction Log: # Time spend on page # Number of video events Post-study Interview: # experiences description # opinion on interfaces # acceptance in practice	# Input # Why # Performance (Confidence)	Local	Reinforcement Learning	Design Review: #D: "According to the review on our visualization interface, therapists (TP 1 and 2) had problems with understanding the name of features in feature analysis. Thus, we reviewed the names of features with TP 1 and 2 and converted them into clinically relevant and easily comprehensive terminologies." P.15 --> It might be beneficial for the users to name the feature used in the ML mod…
A420	2021	Frontiers in psychology	Sankaran, Supraja; Zhang, Chao; Aarts, Henk; Markopoulos, Panos	Exploring Peoples' Perception of Autonomy and Reactance in Everyday AI Interactions.	10.3389/fpsyg.2021.713074	Yes	# "The fundamental objective of our exploratory study was to gain a comprehensive understanding of people’s perceptions of autonomy and reactance when interacting with AI in diﬀerent everyday contexts." P.2	Basic Research: Everday Applications	Basic Research	Diverse group of people	# Design Fiction based Questionnare N = 328	Questionnaire	Yes	No	Crowd Worker	# AI Presence Indicated: attention drawn, no attention # XUI Presence: why explanations present, no explanation present # Application Scenarios: movie recommender system, hotel booking assistant, climate-control thermostat, navigation system, social media app, email composer with an auto-correct feature, ﬁtness, online shopping website	Questionare: # percevied autonomy # percevied reactance # effectiveness of manipulations explainability # effectiveness of manipulations awareness Answer to open Ended Questions: # Perceived relative intelligence of the applications	Why	Local	Not specified	#D: " Compared to theaverage eﬀect of explanation on perceived autonomy across all applications, providing an explanation had a signiﬁcantly larger positive inﬂuence on autonomy for the car navigation system B =0.22, 95% CI =[0.15, 0.28], p <0.001), but a less positive inﬂuence for the house climate control system (B =−0.14, 95% CI =[−0.21, −0.08], p <0.001) and the ﬁtness recommendation system (…
A280	2020	ACM Transactions on Interactive Intelligent Systems	Springer, A.; Whittaker, S.	Progressive Disclosure: When, Why, and How Do Users Want Algorithmic Transparency Information?	https://doi.org/10.1145/3374218	Yes	# "Our research seeks to bridge this gap between technical approaches to generating explanations and user-centric evaluations. In four studies, we explore and explain users’ direct reactions to a transparent personal informatics system that interprets emotions that users express in written text." P.29:3 # "We address the following research questions: • RQ1: Do users prefer transparent systems? Wh…	Basic Research: Text Emotion Detection	Basic Research	Not specified	# 1 - Experiment N = 74 (originally 100, but 26 were "eleminated") # 2 - Experiment N = 41 # 3 - Experiment N = 53 # 4 - Usability Test: Semi-Structured Interviews, Thinking Aloud, On-Screen Survey N = 10	Experiment, Usability Test	Yes	Yes	# 1 - Experiment: Crowd Worker # 2 - Experiment: Crowd Worker # 3 - Experiment: Crowd Worker # 4 - Usability Test: Substitute User ( University Students)	1 - Experiment: # Presence of XAI: No explanations, Explanations 2 - Experiment: # Same IVs as in Experiment 1 #( For the anaylis as quasi IV) Expectation Violation" (as "difference between the user’s subjective affect judgment (..) vs. the system’s overall assessment (..)") 3 - Experiment: # Same IVs as in Experiment 1 4 - Usability Test: # XAI Avability Modus: passiv transpanrency, requested tr…	1-Experiment: Questionare: # Accuracy Prediction (after seeing a video of both version of the system) # Explanations for Predictions # Cognitive Load (via: NASA TLX) # Perceived Accuracy (after using the system) #perceived trust (after using the system) # Usage Preference (after using both version of the system) 2 - Experiment: # Same as in Experiment 1 # Percived Functionality of the Model 3 - E…	# Why	Local	ML Model ("unigram based regression model")	Recomendation are based on all studies performed for this article: Experiment 1: #D: "Transparent versionis predicted to bemore accurate before usage: Before any hands-on experience with the system, participants generated predicted accuracy judgments for both the transparent and non-transparent system versions. Participants anticipated greater accuracy for the transparent system as indicated by F…
A333	2018	UMAP 2018 - Adjunct Publication of the 26th Conference on User Modeling, Adaptation and Personalization	Naveed, S.; Donkers, T.; Ziegler, J.	Argumentation-based explanations in recommender systems: Conceptual framework and empirical results	https://doi.org/10.1145/3213586.3225240	Yes	# "In the present paper, we provide several contributions. First, we propose a conceptual framework on how argumentative explanation can be imbedded in the process of the user’s interaction with a RS. We also show how such explanations may be provided in the user interface. As a main contribution we report on the results of an empirical study that provides insights for the impact of levels of exp…	Basic Research: Shopping	Basic Research	Lay People	# Experiment N= 60	Experiment	Yes	No	Real User (universitiy students)	# XUI Content: base line (top-rated products), pesonalized explanation (past perfercenes and similar users choice), arugmentive explanation (personalized information, addtional information [context info,reviews,raitings], postive and negative statements)	Questionare Responses in Experiment: # Perceived Recommendation Accuracy # Perceived Usefulness # Confidence and Trust # Interface Adequacy # Explanation # Information Sufficiency # perceived ease of use # diversity # overall satisfaction # purchase intentions # use intentions	Why (in different levels of elaboration)	Local	Fictitous not futher described recomender system	#D: "The main findings indicate that a user’s attitude towards the system is greatly affected by the level of explanations provided. Concretely, concerning H1 we found that argumentative explanations performed better in terms of system acceptance."P:297-298 + "Our results are in accordance to existing research stating that argumentative explanations are designed to yield higher results in, for in…
A48	2020	Proceedings of the AAAI/ACM Conference on AI, Ethics, and Society	Zhou, Tongyu; Sheng, Haoyu; Howley, Iris	Assessing Post-Hoc Explainability of the BKT Algorithm	https://doi.org/10.1145/3375627.3375856	Yes	# "In this paper, we investigate the development of two versions of a post-hoc explanation for Bayesian Knowledge Tracing (BKT), a complex algorithm used in universities across the United States. We used a qualitative user-centered design process to identify user needs and important factors to consider in building post-hoc explanations for complex algorithmic processes, and then quantitatively ev…	Education	Education	# Instructors # Students	Iterative User Centered Design Process: # Brainstorming & Sektching N = Not specified # Low-fidelity Protytpying N = Not specified # User Pilot testing : Think Aloud & Questions N = Not specified # Revisions & High-fidelity Prototyping N = Not specified # 1 - Usability Test & Semi-Structured Interviews: N = 8 # 2 - Experiment N = 88	Usability Test, Interview,Experiment	Yes	Yes	# Brainstorming & Sektching: Not specified # Low-fidelity Protypying: Reseach assistants # User Pilot testing : Real User # Revisions & High-fidelity Prototyping: NA # 1- Usability Test & Semi-Structured Interviews : Not specified # 2 - Experiment : Crowd Worker	1 - Usability Test & Semi-Structured Interviews: # Not further specified version of XUIs 2 - Experiment: # XUI Version ( Static metaphor explanation vs. Interactive metaphor explanation)	Usability Test & Semi-Structured Interviews: 1- Usability Test & Semi-Structured Interviews: # Thinking Aloud utterances Interview answers regarding: # Users knowledge retention # Opinion on format and content # Comparision bettween XUI Versions 2 - Experiment: # Quantitative Familiarity (Pretest questions) # Basic comprehension (Posttest questions) # Releationship Between Parameters (Posttest qu…	Why	Local	Bayesian Knowledge Tracing	#D: "These results stress the importance of understanding the background of the user for which the explainable is designed. Different types of prior background may imply different approaches to designing an explainable." P. 412 + #P :" Different educational backgrounds require different approaches to designing an explainable." P. 413 --> #P :" Different educational backgrounds require different a…
A145	2022	Concurrency and Computation: Practice and Experience	Vultureanu-Albişi, A.; Bădică, C.	A survey on effects of adding explanations to recommender systems	https://doi.org/10.1002/cpe.6834	Yes	# "This paper is an extended version of our preliminary conference paper. The paper was largely rewritten and significantly extended in many directions based on a wider range of references. We present the background regarding the implications of explainability in recommender systems. We explore traditional approaches of recommender systems, as well as the more recent developments of explainable r…	Not Specified	Not Specified	Not Specified	Literature Review	Lit. Review	No	Not Applicable	Not Applicable	Not Applicable	Not Applicable	Not Applicable	Not Specified	Not specified (but focus on recomender systems)	#P: [Be aware:] “The quality of an explanation can only be interpreted by users through human involvement. Within the recommender systems, the quality of the explanations evaluated by the involvement of the users is achieved by gathering and analyzing their feedback. (…) Therefore, XAI methods state that user feedback must be evaluated from the perspective of how users are able to understand and …
A180	2021	Electronics (Switzerland)	Zhou, J.; Gandomi, A.H.; Chen, F.; Holzinger, A.	Evaluating the quality of machine learning explanations: A survey on methods and metrics	https://doi.org/10.3390 electronics10050593	Yes	# "This paper takes a stand on what metrics are available to assess the quality of ML explanations and how to assess the quality of ML explanations effectively in practical applications. The aim of the paper is to thoroughly review the existing scientiﬁc literature to categorise approaches that are available for assessing the quality of ML xplanations and suggest future research directions. This …	Not Specified	Not Specified	Not Specified	Literature Review	Lit. Review	No	No	Not Applicable	Not Applicable	Not Applicable	Not applicable	Not Specified	Not specified (Machine Learning)	#P: "First of all, the quality evaluation of ML explanations is inherently a subject concept. Therefore, human-centered evaluations are indispensable to the overall quality evaluations." P.14. --> [Be aware:] "(…) the quality evaluation of ML explanations is inherently a subject concept. Therefore, human-centered evaluations are indispensable to the overall quality evaluations." P.14 #P: [Be awar…
A419	2022	Journal of medical Internet research	Hwang, Jeonghwan; Lee, Taeheon; Lee, Honggu; Byun, Seonjeong	A Clinical Decision Support System for Sleep Staging Tasks With Explanations From Artificial Intelligence: User-Centered Design and Evaluation Study.	http://dx.doi.org/10.2196/28659	Yes	# "In this study, we introduce an AI-based CDSS for assisting polysomnographic technicians when reviewing the AI-generated sleep staging results. Our objective is to correctly understand the information required from the CDSS and to develop the system in a user-centered manner. Through an extensive user study, we determined the features desired in a sleep staging AI system that could successfully…	Healthcare	Healthcare	Polysomnographic Technicians	# 1 - Interviews N = 10 # 2 - User Observations N = 1 # Iterative Design Process N = 1 # 3 - Experiment ( sleep stage scoring and Semi -structured post experiment interview)	Interview, User Observations, Experiment	Yes	No	# 1 - Interview: Real User # 2 - User Oberservations: Real User # Itervative Design Process: Real User # 3 - Experiment: Real User	3 - Experiment: Comparsion of Setting 1: #XUI Presence (CDSS with XUI, CDSS without XUI) Comparision of Setting 2: #CDSS Presence (CDSS with XUI, Manuel Classification)	3-Experiment: # sleep stage scorring accuracy (macro-F1 score) # Interrater Reliability (Cohen κ score) # Correction Rate of the AI Predictions for Incorrectly Classified Epochs Post Experiment Interview: # Helpfullness of Provieded Information # Adaptation to the System # User Trust in System # Explanation Usage	Why	Local	the Template-Guided Neural Networks for Robust and Interpretable Sleep Stage Identification from EEG Recordings (TRIER)	#D: "Through user observation and an iterative design process, we obtained he desired characteristics for the explanations provided in the CDSS for sleep staging. First, clinical practitioners wanted explanations to help them validate AI predictions. Here, technicians wanted explanations that adhered to their clinical knowledge." P. 14 --> It might be beneficial for the user to provide explanatio…
A155	2021	Information Fusion	Vilone, G.; Longo, L.	Notions of explainability and evaluation approaches for explainable artificial intelligence	https://doi.org/10.1016/j.inffus.2021.05.009	Yes	# "Therefore, this paper aims at filling this gap and it aims at systematically review research studies in the field of XAI by focusing on a subset of scientific peer-reviewed articles that tackled the problem of explainability, from a conceptual and theoretical point of view, and that proposed approaches on how to evaluate XAI methods. The conceptual framework at the basis of the proposed goal i…	Not specified	Not Specified	Not applicable	Literature Review	Lit. Review	No	No	Not Applicable	Not Applicable	Not Applicable	Not Applicable	Not Specified	Not Specified, "machine learning, particularly deep learning"	#D: "Qualitative studies are based upon open-ended questions aimed at achieving deeper insights whereas quantitative studies make use of close-ended questions that can be easily analysed statistically." P.98 --> Be aware: Explanations might be evaluated qualitatively to gain deeper insights into human opinions or quantitively to be statistically analysed. #P: " Secondly, the construct of explaina…
A13	2017	Proceedings of the 26th International Joint Conference on Artificial Intelligence	Biran, Or; McKeown, Kathleen	Human-Centric Justification of Machine Learning Predictions	https://doi.org/10.24963/ijcai.2017/202	Yes	"What we focus on in this paper is creating a general human-centered narrative from the quantitative details of the model - a narrative not about the model, but about the evidence that led to the prediction. We also present the ﬁrst work, to our knowledge, that takes into account missing evidence, which is an important part of human decision making but often ignored in previous work on explanatio…	Finance	Finance	Not specified	# Experiment N = 33	Experiment	Yes	No	Crowdworker	# XUI content (AI prediction only, Prediction and Graphical Explanation, Prediction and text explanation, Prediction, Graphical and Text Explanation)	# Stock decision # Accuracy # Precision # Recall # F1-Score # Finanical Returns # Agreement with AI Prediction # Helpfullness of Provided Information # Statisfication with XUI	Why	Local	Logistic Regression	#D: "The ﬁrst thing to notice in Table 3 is that having any kind of justiﬁcation signiﬁcantly increases all accuracy measures as well as the ﬁnancial returns achieved by the annotators." P. P. 1465 --> Be aware: providing the user access to XUIs might be beneficial for human performance. #D: "For the accuracy metrics, all differences between categories are statistically signiﬁcant with the except…
A331	2018	2018 IEEE (SMC) International Conference on Innovations in Intelligent Systems and Applications, INISTA 2018	Vorm, E.S.	Assessing Demand for Transparency in Intelligent Systems Using Machine Learning	10.1109/INISTA.2018.8466328	Yes	# "In this paper, we share ﬁndings from a user-centered design study that qualitatively assessed user information needs in the context of interactions with intelligent systems built on machine learning. Our contribution is to assess the demand for information: what questions users want answered, under what moderating circumstances, and what effect answering those questions may have on improving u…	# Basic Research: Mulitple Domains (human resources, finanical managment, social network, healthcare, personal intelligent agent)	Basic Research	Not Specified	# Workshop N = Not reported	Workshop	No	No	Not applicable	Not applicable	Not applicable	Not Applicable	Both	Not specified, Machine learning	#P: "(...)the value of different types of information may be moderated by the role of the intended user, the degree of criticality of the decision, and the amount of external dependencies present in the system." P.6 #P: "Our ﬁndings indicate that users of intelligent systems that offer recommendations demand a wide range of information types in order to feel comfortable accepting those recommenda…
A293	2020	Lecture Notes in Business Information Processing	Naiseh, M.; Jiang, N.; Ma, J.; Ali, R.	Explainable Recommendations in Intelligent Systems: Delivery Methods, Modalities and Risks	https://doi.org/10.1007/978-3-030-50316-1_13	Yes	# "The main goals of this study are to (i) identify classes of current explanation delivery methods and explainable interface modalities and their design considerations; (ii) identify potential risks while users are interacting with the explainable interface along with the potential design solutions; (iii) assist researchers in positioning the research challenges and problems to be resolved in th…	Not specified	Not Specified	Not specified	Systematic Literature Review	Lit. Review	No	Not Applicable	Not Applicable	Not Applicable	Not Applicable	Not Applicable	Not Specified	Not Specified	#D: From subsection "3.1 Delivery Methods" P.216 - 217: Be aware: explanations in XUIs can be delivered in different forms: persistent-specific, ad-hoc ( either on-demand or for exploration), persistent gernic, autonomous. #D: From subsection "3.2 Modalities Types" P. 217 - 219: Be aware: Explanations in XUIs can be provided to the users using modalities: control, configure, dialogue, and debug. …
A204	2021	CEUR Workshop Proceedings	Schröder, A.M.; Ghajargar, M.	Designing an understandable algorithmic experience in music recommender systems	URN: urn:nbn:se:mau:diva-46098	Yes	# "This paper explores the dialogue between music recommendation systems and their users to reveal (1) user understandability of the recommender system, and (2) frustrating user experiences, to (3) propose solutions and offer discussions points around user understandability and AX of MRSs. We pursued the research questions: How can understandability as a design principle improve the algorithmic e…	Leisure (Music Streaming)	Leisure	Not Specified	# Not furher described literature review # 1 - Semi Structured Interviews N = 5 # Prototyping # 2 - Usability Test (with thinking aloud) N = 6	Interview, Prototyping, Usability Test	Yes	No	Real User	# Explnation delivery method: automatic, on demand # Algorithmic functionality for music title recomendation: NLP,Audio Modeling, Collaborative Filtering	2 - Usability Test: # understanding of underlying machine learning principles # users' mental model	Why	Local	Not Specified	#D: "Any explanation should directly refer to the user’s actions and offer to take control in each case." P.5 --> It might be beneficial if "explanation[s] (....) directly refer to the user’s actions and offer to take control in each case." #D: "In the end, retrieving understandable explanations through press-and-hold turned out as the most feasible interaction. Participants appreciated claiming …
A15	2018	ACM Trans. Interact. Intell. Syst.	Morrison, Cecily; Huckvale, Kit; Corish, Bob; Banks, Richard; Grayson, Martin; Dorn, Jonas; Sellen, Abigail; Lindley, Sân	Visualizing Ubiquitously Sensed Measures of Motor Ability in Multiple Sclerosis: Reflections on Communicating Machine Learning in Practice	https://doi.org/10.1145/3181670	Yes	# "In this article, we present a series of design iterations in which we iteratively explore potential visualisations for expressing the predicted machine-learning measurement of motor ability provided by Assess MS for a clinical adience. The key finding of this article is to illustrate that simply making visible the algorithmic decision-making process is not helpful in supporting clinicians in t…	Healthcare	Healthcare	Clinician	# Two day teammeeting (feedback on Vis.) N = 5 # 1 - Informal Interviews N = 9 # 2 - Design Workshop N = 12 # 3 - Workshop/Focus group (Domain Expert Evaluation) N = 12	Interview, Workshop, Focusgroup	Yes	Yes	Real User	XUI Prototype	Not Applicable	# Input Aspects # Context Information # Similiarcases (indirectly through cohort comparision)	Local	# Customized randomized Forests # Ensembles of randomized Support Vector Machines	Team meeting #D: "Our first design exploration was to present a set of visualisations developed for verifying the machine-learning algorithm to our clinical colleagues. While never intended for clinical consumption, it provided a starting point to what aspects of visualisation may or may not be useful. (...) The clinicians found it very difficult to relate to this set of visualisations even after…
A32	2021	Proceedings of the 2021 CHI Conference on Human Factors in Computing Systems	Poursabzi-Sangdeh, Forough; Goldstein, Daniel G; Hofman, Jake M; Wortman Vaughan, Jennifer Wortman; Wallach, Hanna	Manipulating and Measuring Model Interpretability	https://doi.org/10.1145/3411764.3445315	Yes	"Drawing on this perspective, we present a sequence of preregistered experiments (N = 3, 800) in which we varied factors commonly thought to make machine learning models more inter- pretable and measured their efects on people’s behavior. Based on a structured review of the literature on interpretability, we focused on two factors—the number of features and the transparency of the model (i.e., wh…	Basic Research: Realestate	Basic Research	Lay People	# 1 - Experiment N = 1250 # 2 - Experiment N= 750 # 3 - Experiment N = 999 # 4 - Experiment N = 800	Experiment	Yes	Yes	# All experiments: Crowdworker	Last Expeirment # Model Type: Black box vs. Clear model # outlier warning availability: warning available vs. no warning available	Last Expeirment # deviation from model prediction	# How (in the wihitebox model condtion, the fuction of linear model) # Additional information woring about outlier case	Both	# Linear Regression Model # Fictitious Black-box-model (in reality unknown to user a Linear Model)	Redcomendation provieded by the author are based on all experiments reported not just the last: #P: "When technically possible, it may be helpful to alert people when the data point in front of them may be an outlier. " P. 18 #P: "(...) it may be prudent to ask people for their own predictions before seeing the model’s predictions or even the model itself. Doing so could encourage people to inspe…
A436	2018	Pacific Symposium on Biocomputing. Pacific Symposium on Biocomputing	Petkovic, Dragutin; Altman, Russ; Wong, Mike; Vigil, Arthur	Improving the explainability of Random Forest classifier – User centered approach	https://doi.org/10.1142/9789813235533_0019	Yes	"Our work (RFEX) focuses on enhancing Random Forest (RF) classifier explainability by developing easy to interpret explainability summary reports from trained RF classifiers as a way to improve the explainability for (often non-expert) users." P.204/Abstract	Biochemical Research	Biochemical Research	Multiple Enduser groups: # general pulbic /high level management # bio scientist, no deep ML knowglde # computational bio scientists, ML knowglde	# Usability Test N = 13	Usability Test	Yes	No	Real User	#One Version of the RFEX Report # Expert Level of Patricipants	Questionare Answers Regarding: # Self assessment of expertise level # Understanding of ML model (How and Why) with out RFEX Report # "gain in confidence and Understanding", after seeing the RFEX Report # Rating of Usefullness	# Why # AI Performance	Both	# Random Forest classifier	#D: "The biggest increase both in confidence and understanding of how RF works on FEATURE data was achieved by user group d) (FEATURE and RF experts e.g. “Computational bio-scientists”), with averages of 4.5 and 4.25 on third and fourth questions. Users in group a) (FEATURE and RF NON-experts e.g. “Managers or general public”) showed significant increase in understanding (average of 3.25 on secon…
A24	2019	Proceedings of the 2019 CHI Conference on Human Factors in Computing Systems	Wang, Danding; Yang, Qian; Abdul, Ashraf; Lim, Brian Y.	Designing Theory-Driven User-Centric Explainable AI	https://doi.org/10.1145/3290605.3300831	Yes	# "In this paper, we propose a conceptual framework for building human centered, decision-theory-driven XAI based on an extensive review across these fields." P. 1 / Abstract # "Adding on to this line of inquiry, this paper seeks to strengthen empirical application-specific investigations of XAI by exploring theoretical underpinnings of human decision making, drawing from the fields of philosophy…	Healthcare	Healthcare	Clinician	# Literature Review # Co-Design Exercise N = 14	Lit. Review, Co-Design Exercise	Yes	No	Real User	One XUI Prototype with diffrent explanattions	Background survey: # Not specified Thinking aloud utterance regarding: # diagnostic reasoning process # use of XUI	# Input Aspects # Why # What else? # What if?	Local	# XGBoost # multi-label gradient boosted tree	#F: Additionally the authors provide a framework that showcases "How people should reason and explain", "How people actually reason(with errors)", "How XAI generates Explanations" and "How XAI Supports Reasoning ( and mitigates errors)". This frame work might be used as following: "First, consider the user's reasoning goals (4.1) and biases (4.3) for their respective apps. This can be informed th…
A208	2021	IFIP Advances in Information and Communication Technology	Grimaldo, A.; Novak, J.	Explainable Needn’t Be (Much) Less Accurate: Evaluating an Explainable AI Dashboard for Energy Forecasting	https://doi.org/10.1007/978-3-030-79157-5_28	Yes	# "In this paper, we present the second, improved version of our solution and the results of its evaluation, in particular regarding the accuracy comparison to other methods. (...)We also present the results from a user-centred evaluation with end-users regarding the usability and understandability of the prototype." P.2	Energy	Energy	Utility analyst	# Thinking Aloud & Questionare N = 5	Thinking Aloud, Questionnaire	Yes	No	Real User	# One XUI prototype	Thinking Aloud Utterances: # insights in use of dashboard Questionare: # Usefullness # Ease of Use # Understandability	# What if # Similar Cases	Local	kNN-algorithem	#D: "Three participants explicitly mentioned that “.. the interaction with the line charts helps to understand better the expected consumption..”. As the results in Table 5 show, the use of visualizations to support the understandability of the forecast has been positively afﬁrmed (...)."P.348 + "The item about the helpfulness of visualizing the similar days for understanding the forecast was pos…
A211	2021	Lecture Notes in Computer Science (including subseries Lecture Notes in Artificial Intelligence and Lecture Notes in Bioinformatics)	Cirqueira, D.; Helfert, M.; Bezbradica, M.	Towards Design Principles for User-Centric Explainable AI in Fraud Detection	https://doi.org/10.1007/978-3-030-77772-2_2	Yes	# "Since XAI research has a major focus on optimizing EM and AI models, and previous XAI studies for fraud lack a user-centric perspective, in this work, we develop design principles (DP) to prescribe the alignment of fraud expert’s tasks to EM for enabling Explainable AI decision support (XAIDSS) in fraud detection. We adopt an Information Systems (IS) lens and follow a design science research m…	Finance	Finance	Fraud Expert	Interview N = 3	Interview	Yes	No	Real User	XUI Prototype with the following Content: AI confidence, Local Feature importance, Global Feature importance	Interview: # perceived termonologie correctness of design principles: syntatic quality, semantic quality # helpfullness in everyday work Rating Scale: # Information quality	#Performance # Why ( local , feature impact) # Why not #How ( gobal feature importance) # similar cases # rules	Both	# Random forest model for XAI: # Knearest Neighbor & SHAP values	#D: "DP1: To allow fraud experts (users) to observe the confidence and limitations of AI (aim), an explanation method should provide predictions probabilities and the efficiency of AI, followed by mistaken predictions (mechanism), because users can assess the capabilities of the AI model through its confidence and effectiveness in classifications, and robustness against adversarial examples that …
A45	2021	Proceedings of the 2021 CHI Conference on Human Factors in Computing Systems	Bansal, Gagan; Wu, Tongshuang; Zhou, Joyce; Fok, Raymond; Nushi, Besmira; Kamar, Ece; Ribeiro, Marco Tulio; Weld, Daniel	Does the Whole Exceed Its Parts? The Effect of AI Explanations on Complementary Team Performance	https://doi.org/10.1145/3411764.3445717	Yes	# "Thus, the existing work suggests several important open questions for the AI and HCI community: Do explanations help achieve complementary performance by enabling humans to anticipate when the AI is potentially incorrect? Furthermore, do explanations provide signifcant value over simpler strategies such as displaying the AI’s uncertainty? In the quest to build the best human-machine teams, suc…	Basic Research: Text Classification, Question Answering	Basic Research	Not Specified	# 1 - Pilot Experiment N = 150 # 2 - Experiment 1 N= 93- 100 per condition # 3 - Experiment 2 N= 100 per condition	Experiment	Yes	Yes	# 1 - Pilot Experiment: Crowd Worker # 2 - Experiment 2: Crowd Worker # 3 - Experiment 3: Crowd Worker	1 - Pilot Experiment: # XUI Content: model prediction + confidence, model prediction + confidence + why explanation in form of one color text highlighting, model prediction + confidence + why explantion for top 2 model outputs in form of two color text highlighting 2 - Experiment - Text classification: # XUI Content: no AI assistance, AI output + System Confiedence, AI output + System Confiedence…	Pilot Experiment: # Not specified User Study - Experiment - Text classification: # Users Task Decision Post Task Questionare: # Helpfullness # Use Strategy User Study - Experiment - Text classification: # Users Task Decision Post Task Questionare: # Helpfullness # Use Strategy	# Why # Perfomance	Local	# RoBERTa-based [52] text classifer from AllenNLP for XAI: Lime	#D: "Contrary to many prior works, we observed no signifcant changes or improvements in aggregated team accuracy by displaying either type of explanations." P. 4 --> Be aware: providing a "why" explanation in XUIs might not always improve human-AI team performance. #D: "That said, explaining just the predicted class (Explain-Top-1) performed better than explaining both (Explain-Top-2)." P. 4 --> …
A215	2021	Lecture Notes in Computer Science (including subseries Lecture Notes in Artificial Intelligence and Lecture Notes in Bioinformatics)	Yang, L.; Wang, H.; Deleris, L.A.	What Does It Mean to Explain? A User-Centered Study on AI Explainability	https://doi.org/10.1007/978-3-030-77772-2_8	Yes	# "In this study, our objective is not to further develop technical solutions but rather (i) to take a user-centered perspective in deﬁning what it means to explain AI models and (ii) to study the ﬁt and alignment of existing explainability methods in practice, i.e., with real users. To further anchor our analysis in real-world setting, we have focused speciﬁcally on AI models used within a ﬁnanc…	Finance	Finance	Multiple User (Data Scientists, Model Developers, Inspectors, Risk Analysts, Business Analysts, Project Managers, Relationship Managers Among Others)	# 1 - Interview N = 33 # 2 - Group Workshop N = 8	Interview, Workshop	No	No	Not Applicable	Not Applicable	Not Applicable	Not Applicable	Not Specified	Not specified	#D: "In general, from the user study, we noticed that people asked different questions in understanding and explaining AI model behavior or their predictions, however those questions can be answered by providing the same information (....) .The way to represent this explainable information varies from one user to another. (...)" (p.118) --> Be aware: different user groups might have different exp…
A104	2020	2020 IEEE WORKSHOP ON TRUST AND EXPERTISE IN VISUAL ANALYTICS (TREX 2020)	Davis, Brittany; Glenski, Maria; Sealy, William; Arendt, Dustin	Measure Utility, Gain Trust: Practical Advice for XAI Researchers	10.1109/TREX51495.2020.00005	Yes	# "To address this, we contribute a practical path forward for researchers in the XAI ﬁeld. We recommend researchers focus on the utility of machine learning explanations instead of trust. We outline ﬁve broad use cases where explanations are useful and, for each, we describe pseudo-experiments that rely on objective empiri- cal measurements and falsiﬁable hypotheses. We believe that this experim…	Not Specified	Not Specified	Not applicable	# Literature Review	Lit. Review	No	Not Applicable	Not Applicable	Not Applicable	Not Applicable	Not Applicable	Not Specified	Not Spcified	#P:"We recommend that researchers objectively measure the utility of the explanation instead of subjectively measuring trust." P. 2 #P: "We also suspect that designing explanations to optimize trust may short-circuit the natural process of trust-building and also mislead users. This could occur if the design of the explanation obfuscates the actual utility or capability of the system. Optimizing …
A223	2021	CEUR Workshop Proceedings	Ayobi, A.; Stawarz, K.; Katz, D.; Marshall, P.; Yamagata, T.; Santos-Rodra-Guez, R.; Flach, P.; O'Kane, A.A.	Machine Learning Explanations as Boundary Objects: How AI Researchers Explain and Non-Experts Perceive Machine Learning	DOI NA, Link: https://oro.open.ac.uk/78477/	Yes	# "The objective of this study was to investigate how ML explanations were presented and perceived as part of a co-design project that aimed to co-design ML-based decision support concepts and co-create suitable machine learning approaches." P.2 # "We did not aim to evaluate the effectiveness or efficiency of the ML explanations. Instead, we investigated the following research questions: • How di…	Healthcare	Healthcare	Patients	# Interviews / Co-Design Workshop N = 18 (Method not clearly described)	Interview, Workshop	Yes	No	# Real User # Substitute User (HCI Experts, AI Researcher, Industry practitioners)	# Explanation of AI Experts about ML concepts	# perceptions of explanations	How	Global	# Anomaly detection (not futher defined) # Reinforcement Learning	#D: "Furthermore, P10 politely critiqued the use of the term ‘cookie’ in the context of diabetes management, considering that cookies can be associated with dietary challenges people with diabetes can experience: “I’ve got dogs and I give them treats, little dog treats. I think the use of the word cookie I found amusing shall we say. Because cookies are not a reward for us diabetics. In fact, tha…
A188	2021	2021 44th International Convention on Information, Communication and Electronic Technology, MIPRO 2021 - Proceedings	Ewerz, B.; Hoefler, M.; Marx, C.; Moertl, P.	How to Facilitate Explainability of AI for Increased User Trust: Results of a Study with a COVID-19 Risk Calculator	10.23919/MIPRO52101.2021.9596837	Yes	# "The aim of the current study is to investigate possible ways to increase user trust when interacting with smart technologies. Specifically, this research was intended to inform XAI developments about how to achieve sufficient explainability for user acceptance and trust." P. 1076	Healthcare	Healthcare	Not Specified	# 1- Semi-structured Intverview # 2- Questionnare	Interview, Questionnaire	Yes	No	Not Specified	XUI Prototype	Interview: # Perception of prototype (e.g,comprehensibilit) # Perception of displayed results (e.g. imformativness) Questionare: # Demograpfic information # System Risk Prognosis # Attitude towards Smart Technologie	Not suffcient Information provied	Not Specified	Not specified	#P: "In summary, based on the lessons learned from this study we recommend that prospective users should be tightly involved during system design so that their task relevant knowledge, expectations, and constraints can be made visible early on and appropriate user profiles can be determined. Based on these user profiles, the appropriate user centered XAI strategy can be determined." P. 1080 #P: "…
A383	2020	IEEE Transactions on Human-Machine Systems	Vered, Mor; Howe, Piers; Miller, Tim; Sonenberg, Liz; Velloso, Eduardo	Demand-Driven Transparency for Monitoring Intelligent Agents	10.1109/THMS.2020.2988859	Yes	# "In this article, we present a new mode of transparency acquisition that we call demand-driven transparency (DDT). This model provides users with basic, coarse-grained control over which transparency information they acquire about speciﬁc components of the IA’s reasoning process. In this way, the human operator can acquire information on demand." P. 264	Aviation (Military)	Aviation	Operator	# Expierment N = 30 , (originally 36, but 6 Discalified )	Experiment	Yes	No	Substitute User (Students)	#Transparency mode: sequential transparency (fixed order of transparency information), demand-driventransparency (user decides which transparency information he wants to aquess when and in which order)	Experiment: # Objective Performance (success rate in selecting the best plan) # Hard Constraint Violation (success rate in detecting incom- plete plans) # Completion Time (how quickly participants made their se- lection (with an upper bound of 4 min)) Questionare at the End of the Experiment: # Perceived Trust # Perceived Usability	# Input Aspects # Why # What else	Local	Not Specified	#D: "When comparing between ST and DDT conditions, the DDT participants ranked higher by 5% indicating that the ability to determine which information to examine and at what time while intuitively aiming to increase efﬁciency may also increase performance." P.270 + "None of the participants in the ST session detected the error. However, 27% of the DDT participants noted the error and gave a corre…
A162	2021	Proceedings of IEEE Symposium on Visual Languages and Human-Centric Computing, VL/HCC	Dos Santos Ribeiro, D.; Barbosa, G.D.J.; Do Carmo Silva, M.; Lopes, H.; Barbosa, S.D.J.	Exploring the impact of classification probabilities on users' trust in ambiguous instances	10.1109/VL/HCC51201.2021.9576291	Yes	# "In this paper, we seek to understand another aspect of ML interpretability: how the presence of classification probabilities affects users’ trust in the model outcomes, especially in ambiguous instances." P.1 # "In this work, we focus on a computer vision task where participants are asked to what extent they agree or disagree with a model’s classiﬁcation and how conﬁdent they are in their agre…	Bassic Research: Image Classification	Basic Research	Not specified	# Experiment N = 88	Experiment	Yes	No	Not Specified	# Difficulty Classifying Instance: clear instance, ambiguous instance # Correctness of Model Outcome: Model outcome correct, model outcome incorrect # Availability of Class Probability Information: just classiification label, classififaction label and classification probabililty # Similarity (or difference) in Class Probability Values: Classfication probability for outputs similiar, classificatio…	# Prior AI knowledge # Prior Annimal species knowledge # Agreement with Model Classification # Confidence in Agreement with the Model Classification	# What else	Local	Not Specified	#D: "Figure 8 depicts the changes in agreement in ambiguous instances, from the label-only to the label+chart condition. The median agreement increased from 5 (label-only) to 6 (label+chart). To evaluate whether this difference in agreement was signiﬁcant, we ran a Wilcoxon rank-sum test, which showed that the effect was indeed signiﬁcant (W = 17465.0, p = 0.0012). This indicates a tendency to ag…
A103	2020	CHI'20: EXTENDED ABSTRACTS OF THE 2020 CHI CONFERENCE ON HUMAN FACTORS IN COMPUTING SYSTEMS	Nourani, Mahsan; Honeycutt, Donald R.; Block, Jeremy E.; Roy, Chiradeep; Rahman, Tahrima; Ragan, Eric D.; Gogate, Vibhav	Investigating the Importance of First Impressions and Explainable AI with Interactive Video Analysis	https://dx.doi.org/10.1145/3313831.3376873	Yes	# "In this paper, we present a user study with an open-ended task scenario involving video analysis with an AI activity recognition system. We tested how the order of the observed weaknesses and strengths can affect users mental model and task-performance with an explainable intelligent system." P. 2	Basic Research: Video Annotation	Basic Research	Not specified	# Experiment N = 114 (originally N= 120, 6 parcitipants didn´t pass the atttention check)	Experiment	Yes	No	Substitute User (Students)	# Policy Order: good system performace in the beginning, bad system perfomance in the beginning # Explanation Presence: explanation present, no explanation present	Background Questionare: # Demographic Information # Level of Comfort with ML Experiment: # User-Task Performance (total time spent on policy review task, number of falsely answered policies) #Perceived Component Accuracy (estimate of AI accuracy, pracitipants conficdes estimate) Post Study Questionare: # Participants Understanding of System´s Ability # Perceived Usefullness of Explanations (just …	# Input aspects # what elese # system perfomance (confidence)	Local	Not specified (specification can be found in an previous article)	#P: "Overall, these ﬁndings highlight the importance of ﬁrst impressions for users interacting with explainable AI systems, as ﬁrst impressions (good or bad) can affect a user’s behaviors with the system. A positive ﬁrst impression might invoke automation bias, while a bad ﬁrst impression could cause a loss of reliance or a weaker, less accurate mental model." P. 6 --> [Be aware: the] "(...) ﬁrst…
A37	2020	Proceedings of the 2020 CHI Conference on Human Factors in Computing Systems	Lai, Vivian; Liu, Han; Tan, Chenhao	"Why is 'Chicago' Deceptive?" Towards Building Model-Driven Tutorials for Humans	https://dx.doi.org/10.1145/3313831.3376873	Yes	# "Our main contribution in this work is to design large-scale, randomized, pre-registered human-subject experiments to in- vestigate whether tutorials provide useful training to humans, using the aforementioned deceptive review detection task as a testbed." P. 2	Basic Research: Text Classification	Basic Research	Not Specified	Pre-Test 1: # Think-Aloud and Interview N = 16 | Pretest for the design of the later studies, therefor not further considered Main Studies: # Expeiment N = 480 | Not further considered as the Experiment focuses on the design of tutroials not XUIs # 1 - Experiment N = 480 # 2 - Experiment N = 480	Experiment	Yes	Yes	# 1 - Experiment: Crowd Worker # 2 - Experiment: Crowd Worker	1 - Experiment: # XUI Content: no AI assistance ,unsigned highlights , signed highlights, singed highlights + pedricted label, signed highlights + predicted labels + guidelines, Signed + predicted label + guidelines + AI accuracy) 2 - Experiment: # Presence of Training (no training, training) # Explanation Generation Method for Why explanations (SVM coefﬁcients, BERT attention,BERT LIME)	1 - Experiment: # Human Perfomance (percentage of cor- rectly predicted instances by humans) # Times Human Perfomance Exceeds Machine Performance 2 - Experiment: # Human performance # Subjective Perception of Tutorial Usefulness	# Why (highlighting 10 most important words, feature importance) # Performance # Guidelines	Local	# "linear SVM classiﬁer with unigram bag-of-words as features" # "BERT [12], which represents a deep learning model"	#D: "With the exception of no assistance vs. unsigned highlights (p = 0.67), differences in remaining setups compared to no assistance are all statistically signiﬁcant (p < 0.001)." P.8 --> Be aware: providing unsigned text highlighting in text classification tasks as why explanations might not be more beneficial for the user than providing no AI assistance. --> Be aware: providing the user acces…
A27	2021	Proceedings of the 2021 CHI Conference on Human Factors in Computing Systems	Ehsan, Upol; Liao, Q. Vera; Muller, Michael; Riedl, Mark O.; Weisz, Justin D.	Expanding Explainability: Towards Social Transparency in AI Systems	https://dl.acm.org/doi/fullHtml/10.1145/3411764.3445188	Yes	"In this paper, we address this blind spot and expand the conceptual lens of XAI by reframing explainability beyond algorithmic transparency, focusing our attention to the human and socio-organizational factors around explainability of AI systems. Building upon relevant concepts that promote transparency of social information in human-human interactions, we introduce and explore Social Transparen…	# Workshops: Scenarios from Mulitpe Domains (Cybersecurity, hiring (employment), healthcare, and sales) # Semi-structured interviews - Basic Research: Sales	Basic Research	# Semi-structured interviews - Sales person	# 1 - Stakeholder Workshops N = 21 # 2 - Semi-structured interviews / scenario walk-through N = 29	Workshop, Interview	Yes	No	# 1 - Workshop - Real User # 2 - Real User & Substitute User (Stakeholder in Diffrent Domains)	One mockup of an XUI	2- Semi-structured interviews: # Interview Answers regarding the topics: price offer, self estimated confidance rating, top three postive/negative reactions, imprtance rating of the 4 W, transferability of ST to the users domain, negative consequences of St # Thinkalound utterances	Why (feature importance - textual) Social Tranparency ( = Context information for the output for that instance)	Local	Not further specified ML	#P: "Technical Transparency is not enough - As we began each interview with participants’ own experience with AI systems, a core theme that lies at the heart of our fndings is the realization that solely relying on technical or algorithmic transparency is not enough to empower complex decision-making. There is a shared understanding that AI algorithms cannot take into account all the contextual f…
A254	2020	Proceedings of the ACM on Human-Computer Interaction	Shen, H.; Jin, H.; Cabrera, Á.A.; Perer, A.; Zhu, H.; Hong, J.I.	Designing Alternative Representations of Confusion Matrices to Support Non-Expert Public Understanding of Algorithm Performance	https://dl.acm.org/doi/epdf/10.1145/3415224	Yes	"In this work, we explore how to create non-expert-oriented representations of confusion matrices for binary classifications." "Our research questions are: R1: What are the main challenges non-expert lay people have in understanding the information contained in standard confusion matrices? R2: How effective different alternative representations perform in addressing those challenges, in terms of …	Basic Research: Justice	Basic Research	Lay People	#1 - Interview N=7 #2 - Survey N=102 #3 - (Online) Experiment N=483	Interview, Questionnaire, Experiment	Yes	No	Crowdworker	# Diffrent Versions of the Confusion Matrix: contextualizied confusion matrix vs Standard confusion Matrix ,tree diagram, flow chart, bar chart	# Objective understanding # Time cost # Subjective understanding	AI Performance	Global	Machine Learning for Binary Classification	#P: "First, the contextualized confusion matrix (with no structural change) led to significant improvement on users’ objective and subjective understanding of the algorithm. This suggests that there are straightforward opportunities for creating more comprehensive alternatives of confusion matrices. That is, by mapping the terminologies back to the specific scenario, we can significantly improve …
A102	2021	THIRTY-FIFTH AAAI CONFERENCE ON ARTIFICIAL IN℡LIGENCE, THIRTY-THIRD CONFERENCE ON INNOVATIVE APPLICATIONS OF ARTIFICIAL IN℡LIGENCE AND THE ELEVENTH SYMPOSIUM ON EDUCATIONAL ADVANCES IN ARTIFICIAL IN℡LIGENCE	Alufaisan, Yasmeen; Marusich, Laura R.; Bakdash, Jonathan Z.; Zhou, Yan; Kantarcioglu, Murat	Does Explainable Artificial Intelligence Improve Human Decision-Making?	https://doi.org/10.1609/aaai.v35i8.16819	Yes	"In this work, we empirically investigate whether explainable AI improves human decision-making using a two-choice classiﬁcation experiment with real-world data. Using human subject experiments, we compared three different settings where a user needs to make decision 1) No AI prediction (Control), 2) AI predictions but no explanation, and 3) AI predictions with explanations." P. 6618	Basic Research: Justice & Finance	Basic Research	Lay Individuals	# Experiment N = 300	Experiment	Yes	No	Crowdworker	# (X)AI avabilitly: Control (No AI) , AI prediction , AI Prediction with explanation (Text, most importent feature)	# human decision making accuracy # ability to outperform the AI # adherence to AI redcomenation # confidence ratings # reaction time	Why	Local	For the Census income data: # Multi-layer Perceptron Neu- ral Network For the COMPAS data : # SVM with rbf kernel	#D: Results reported regarding the avablity of XAI on the dependend Variables P.6622 - 6624 + "Our results show providing an AI prediction enhances human decision accuracy, but in opposition to the hypotheses adding an explanation positively impact decisions and increase the ability to outperform the AI. This ﬁnding is in line with some previous studies that also found no added beneﬁt for explana…
A216	2021	Communications in Computer and Information Science	Deo; Sontakke	User-Centric Explainability in Fintech Applications	https://doi.org/10.1007/978-3-030-78642-7_64	Yes	# "Our objective is to bridge this trust deﬁcit. Explainable AI (XAI) can generate human-understandable explanations of algorithmic processes." Page 482 # "Our approach tests the eﬀect of user-centric explanations using techniques from explainable AI, to bridge this trust deﬁcit, by conducting a user study with 105 human subjects on a custombuilt RA." Page 482	Finance	Finance	(Amateur and Professional) Investors	# Experiment N = 105	Experiment	Yes	No	Real User	# Model type: Black Box, Model White Box #XUI Content: not further reported	# User Comprehension # User Opinion # User Trust # Perceived Usefulness	Not reported in sufficient details for classification	Both	# White-Box Model: Decision Tree, Support Vector Machine # Black box Model: complex support vector machines, explanations : "simpliﬁed inherently explainable algorithms acting as surrogate models"	#D: "A large number of users from both systems found all explanations useful. However, white box users prefer global feature explanations while black box users prefer model speciﬁcations, the least preferred explanations according to white box users." P. 486 + "Next, 70% of white box and 49% of black box participants though that knowing the extent of variables used through the feature based expla…
A198	2021	Lecture Notes in Computer Science (including subseries Lecture Notes in Artificial Intelligence and Lecture Notes in Bioinformatics)	Degen, H.; Budnik, C.J.; Chitre, K.; Lintereur, A.	How to Explain It to Facility Managers? A Qualitative, Industrial User Research Study for Explainability	https://doi.org/10.1007/978-3-030-90963-5_31	Yes	# " We wanted to know whether facility managers have the same or different expectations for a BMS application, using an machine-learning (ML) based technology (producing uncertain results), compared to the use of a rule-based technology (producing certain results)." P. 401 / Abstract # "To answer that question, we reinforce the problem by two research questions (RQ): • RQ.1 Do outside-in users ha…	Facility Management	Facility Management	Facility Manager	# Interview (with Cognitive Walkthrough parts) N = 4	Interview	Yes	No	Real User	# Number of ML Outputs: single option, serveral options # Confidence level: no confidence level, confidence level # Background: no background data, system background data, domaoin backgorund data, system and domoain background data	# User Expectations # User Perfrecne # User Comments	# AI Performance # Input Aspects	Local	Not Specified	#D: "From all sixteen possible variation combinations, the four facility managers selected for variation type 1 “multiple options” and for variation type 2 “with conﬁdence level”, and for variation type 4 “with system & domain data”. The concept with the selected variations instances is depicted in Fig. 8." P.417 + " The conﬁdence level per option helps the facility managers to focus their valida…
A94	2020	KI - Künstliche Intelligenz	Holziger et al	Measuring the Quality of Explanations: The System Causability Scale (SCS)			# "Our contribution is to directly measure the user’s perception of an explanation’s utility, including cause aspects, by adapting a well-accepted approach in usability." P. 194 # "The purpose of the System Causability Scale is to provide a simple and rapid evaluation tool to measure the quality of an explanation interface (human–AI interface) or an explanation process itself." P.196	Not specified	Not Specified	Not Applicable	Not specified	Not Specified	No	No	Not Applicable	Not Applicable	Not Applicable	Not Applicable	Not Applicable	Not Specified	#P: "The authors provide a questionnaire with which the quality of explanation and explanation user interfaces can be evaluated. For the items of the questionnaire see page 196 of the article." | Frage mich aber ob der article die und Auschlusskriterien erfüllt oder nicht.
A40	2020	Proceedings of the 2020 CHI Conference on Human Factors in Computing Systems	Liao, Q. Vera; Gruen, Daniel; Miller, Sarah	Questioning the AI: Informing Design Practices for Explainable AI User Experiences		Yes	# "Given the early status of XAI in industry practices, we anticipate a lack of established means to uncover user needs or a shared technical understanding. Therefore, we develop a novel probe to ground our investigation, namely an XAI algorithm informed question bank"	Not specified	Not Specified	Not Applicable	# Semi structured interview N = 20	Interview	No	No	Not Applicable	Not Applicable	Not Applicable	Not Applicable	Both	Not Specified	#F: The authors provided a list of questions that users of XUIs might ask during an interaction; this list can be used during the design of XUIs to identify user requirements for explanations.
