# Supplementary material for: Overview of basic design recommendations for user-centered explanation interfaces for AI-based clinical decision support systems: A scoping review
Source: Digit Health. 2025 Jan 23;11:20552076241308298. doi: 10.1177/20552076241308298 (PMC11758527; doi:10.1177/20552076241308298)
Supplement: sj-xlsx-6-dhj-10.1177_20552076241308298 - Supplemental material for Overview of basic design recommendations for user-centered explanation interfaces for AI-based clinical decision support systems: A scoping review [file sj-xlsx-6-dhj-10.1177_20552076241308298.xlsx]

## Sheet: Critical Appraisal 
Appendix F: Critical Appraisal
						1.	2.	3.	4.	5.	6.		7.	8.	9.		10.	11.	12.	13.	14.	15.	16.	17.	18.	19.	20.
						Review Article											Quantitative / Qualitative / Mixed Methods / Usability Evaluation							Methods		All Studies
					Are the title, authors names and the publication year in the PDF and the excel row the same?	Is the search string described?	Are the eligibility (inclusion/exclusion) criteria formulated and reported?	Is the review process described? # Spalte M: source selection # Spalte N: data extraction # Saplte O: data synthesis # Spalte P: Critial appriasial / risk and biases analysis					Were the following steps executed by more than one researcher? # Spalte R: Source selection # Spalte S: Data extraction/chartering # Spalte T: Critical appraisal / risk and biases analysis				Are all deployed methods named and characterized?	Is the study design described?	Is the apparatus of the study described?	Is the study flow reported?	Is the study setting described?	Are the methods and process for the analysis of the gathered data described?	Is the type of participants adequate to answer the research questions and for the deployed methodology?	Do the applied methods appear adequate (from the standpoint of the screener to the best of her/his knowledge) to answer the research question at hand?	Are the methods adequately applied (from the standpoint of the screener to the best of her/his knowledge)?	Are for each deployed method sufficient results reported?	Are strong and weak points of the study listed?
ID	Publication Year	Publication Title	Author	Title	Check	Search string	Eligibility criteria	Review Process					Four eyes principle				Methods description	Study Design	Apparatus & Materials	Study flow	Study setting	Data Analysis	Participants	Method Adequacy	Implementation Adequacy	Results	Strong and weak points
A75	2021	26th International Conference on Intelligent User Interfaces	Eiband, Malin; Buschek, Daniel; Hussmann, Heinrich	How to Support Users in Understanding Intelligent Systems? Structuring the Discussion	Yes	No information provided	No information provided	No information provided	Yes, reproducible	Partly, but not reproducible	No information provided		No information provided	Two or more researcher performed the step	No information provided		Not Applicable	Not Applicable	Not Applicable	Not Applicable	Not Applicable	Not Applicable	Not Applicable	Not sufficient knowledge	Not sufficient knowledge	Yes, for all deployed methods sufficient results are reported	Strong and weak points are listed
A75	2021	26th International Conference on Intelligent User Interfaces	Eiband, Malin; Buschek, Daniel; Hussmann, Heinrich	How to Support Users in Understanding Intelligent Systems? Structuring the Discussion	yes	No information provided	No information provided	Yes, reproducible	Yes, reproducible	Partly, but not reproducible	No information provided		No information provided	Two or more researcher performed the step	No information provided		Not Applicable	Not Applicable	Not Applicable	Not Applicable	Not Applicable	Not Applicable	Not Applicable	Not Applicable	Not Applicable	Yes, for all deployed methods sufficient results are reported	Strong and weak points are listed
A93	2020	IEEE ACCESS	Kim, Byung Hyung; Koh, Seunghun; Huh, Sejoon; Jo, Sungho; Choi, Sunghee	Improved Explanatory Efficacy on Human Affect and Workload Through Interactive Process in Artificial Intelligence	yes	Not Applicable	Not Applicable	Not Applicable	Not Applicable	Not Applicable	Not Applicable		Not Applicable	Not Applicable	Not Applicable		To a sufficient extend	Yes, reproducible	Yes, reproducible	Yes, reproducible	Yes, reproducible	Yes, reproducible	Yes fully	Yes fully	Yes fully	Yes, for all deployed methods sufficient results are reported	Strong and weak points are listed
A93	2020	IEEE ACCESS	Kim, Byung Hyung; Koh, Seunghun; Huh, Sejoon; Jo, Sungho; Choi, Sunghee	Improved Explanatory Efficacy on Human Affect and Workload Through Interactive Process in Artificial Intelligence	yes	Not Applicable	Not Applicable	Not Applicable	Not Applicable	Not Applicable	Not Applicable		Not Applicable	Not Applicable	Not Applicable		To a sufficient extend	Yes, reproducible	Yes, reproducible	Yes, reproducible	Yes, reproducible	Yes, reproducible	Yes fully	Yes fully	Yes fully	Yes, for all deployed methods sufficient results are reported	Strong and weak points are listed
A164	2021	Computer	Deo, S.; Sontakke, N.S.	Usability, User Comprehension, and Perceptions of Explanations for Complex Decision Support Systems in Finance: A Robo-Advisory Use Case	Yes	Not Applicable	Not Applicable	Not Applicable	Not Applicable	Not Applicable	Not Applicable		Not Applicable	Not Applicable	Not Applicable		To a sufficient extend	Partially, but not reproducible	Partially, but not reproducible	No information provided	No information provided	No information provided	Yes fully	Partially	Partially	Not for all methods sufficient results are reported.	No information provided
A164	2021	Computer	Deo, S.; Sontakke, N.S.	Usability, User Comprehension, and Perceptions of Explanations for Complex Decision Support Systems in Finance: A Robo-Advisory Use Case	yes	Not Applicable	Not Applicable	Not Applicable	Not Applicable	Not Applicable	Not Applicable		Not Applicable	Not Applicable	Not Applicable		To a sufficient extend	Yes, reproducible	Partially, but not reproducible	Partially, but not reproducible	Partially, but not reproducible	No information provided	Yes fully	Partially	Partially	Not for all methods sufficient results are reported.	Only strong XOR weak points are listed
A5	2020	HCI International 2020 - Late Breaking Papers: Multimodality and Intelligence. HCII 2020. Lecture Notes in Computer Science	Ehsan, U., Riedl, M.O.	Human-Centered Explainable AI: Towards a Reﬂective Sociotechnical Approach	Yes	Not Applicable	Not Applicable	Not Applicable	Not Applicable	Not Applicable	Not Applicable		Not Applicable	Not Applicable	Not Applicable		Partially	Partially, but not reproducible	Partially, but not reproducible	Partially, but not reproducible	Partially, but not reproducible	No information provided	Yes fully	Yes fully	Partially	Not for all methods sufficient results are reported.	Only strong XOR weak points are listed
A5	2020	HCI International 2020 - Late Breaking Papers: Multimodality and Intelligence. HCII 2020. Lecture Notes in Computer Science	Ehsan, U., Riedl, M.O.	Human-Centered Explainable AI: Towards a Reﬂective Sociotechnical Approach	yes	Not Applicable	Not Applicable	Not Applicable	Not Applicable	Not Applicable	Not Applicable		Not Applicable	Not Applicable	Not Applicable		Partially	Partially, but not reproducible	Partially, but not reproducible	No information provided	Partially, but not reproducible	No information provided	Yes fully	Yes fully	No information provided OR method not adequately implemented.	Not for all methods sufficient results are reported.	No information provided
A446	2021	International Journal of Human-Computer Studies	Schoonderwoerd, T.A.J. et al.	Human-centered XAI: Developing design patterns for explanations of clinical decision support systems	Yes	Not Applicable	Not Applicable	Not Applicable	Not Applicable	Not Applicable	Not Applicable		Not Applicable	Not Applicable	Not Applicable		To a sufficient extend	Partially, but not reproducible	Yes, reproducible	Partially, but not reproducible	Yes, reproducible	Yes, reproducible	Yes fully	Partially	Yes fully	Yes, for all deployed methods sufficient results are reported	Only strong XOR weak points are listed
A446	2021	International Journal of Human-Computer Studies	Schoonderwoerd, T.A.J. et al.	Human-centered XAI: Developing design patterns for explanations of clinical decision support systems	yes	Not Applicable	Not Applicable	Not Applicable	Not Applicable	Not Applicable	Not Applicable		Not Applicable	Not Applicable	Not Applicable		To a sufficient extend	Yes, reproducible	Yes, reproducible	Yes, reproducible	Yes, reproducible	Yes, reproducible	Yes fully	Yes fully	No information provided OR method not adequately implemented.	Yes, for all deployed methods sufficient results are reported	Only strong XOR weak points are listed
A140	2022	Information Fusion	Dieber, J.; Kirrane, S.	A novel model usability evaluation framework (MUsE) for explainable artificial intelligence	Yes	No information provided	No information provided	No information provided	No information provided	No information provided	No information provided		No information provided	No information provided	No information provided		To a sufficient extend	Partially, but not reproducible	Partially, but not reproducible	Partially, but not reproducible	No information provided	No information provided	Partially	Partially	Partially	Not for all methods sufficient results are reported.	Only strong XOR weak points are listed
A140	2022	Information Fusion	Dieber, J.; Kirrane, S.	A novel model usability evaluation framework (MUsE) for explainable artificial intelligence	yes	No information provided	No information provided	No information provided	No information provided	No information provided	No information provided		No information provided	No information provided	No information provided		Partially	Partially, but not reproducible	No information provided	Partially, but not reproducible	No information provided	No information provided	Yes fully	Yes fully	No information provided OR method not adequately implemented.	Not for all methods sufficient results are reported.	Only strong XOR weak points are listed
A150	2022	IEEE Transactions on Visualization and Computer Graphics	Zytek, A.; Liu, D.; Vaithianathan, R.; Veeramachaneni, K.	Sibyl: Understanding and Addressing the Usability Challenges of Machine Learning in High-Stakes Decision Making	Yes	Not Applicable	Not Applicable	Not Applicable	Not Applicable	Not Applicable	Not Applicable		Not Applicable	Not Applicable	Not Applicable		Partially	Partially, but not reproducible	Partially, but not reproducible	Partially, but not reproducible	No information provided	Partially, but not reproducible	Yes fully	Partially	Partially	Not for all methods sufficient results are reported.	Strong and weak points are listed
A150	2022	IEEE Transactions on Visualization and Computer Graphics	Zytek, A.; Liu, D.; Vaithianathan, R.; Veeramachaneni, K.	Sibyl: Understanding and Addressing the Usability Challenges of Machine Learning in High-Stakes Decision Making	yes	Not Applicable	Not Applicable	Not Applicable	Not Applicable	Not Applicable	Not Applicable		Not Applicable	Not Applicable	Not Applicable		Partially	Partially, but not reproducible	No information provided	Partially, but not reproducible	Partially, but not reproducible	Partially, but not reproducible	Yes fully	Yes fully	No information provided OR method not adequately implemented.	Not for all methods sufficient results are reported.	Strong and weak points are listed
A299	2020	CEUR Workshop Proceedings	Alipour, K.; Schulze, J.P.; Yao, Y.; Ziskind, A.; Burachas, G.	A study on multimodal and interactive explanations for visual question answering	Yes	Not Applicable	Not Applicable	Not Applicable	Not Applicable	Not Applicable	Not Applicable		Not Applicable	Not Applicable	Not Applicable		Partially	Partially, but not reproducible	Partially, but not reproducible	Partially, but not reproducible	No information provided	No information provided	No information provided	Yes fully	Partially	Not for all methods sufficient results are reported.	Only strong XOR weak points are listed
A299	2020	CEUR Workshop Proceedings	Alipour, K.; Schulze, J.P.; Yao, Y.; Ziskind, A.; Burachas, G.	A study on multimodal and interactive explanations for visual question answering	yes	Not Applicable	Not Applicable	Not Applicable	Not Applicable	Not Applicable	Not Applicable		Not Applicable	Not Applicable	Not Applicable		Partially	Yes, reproducible	No information provided	Yes, reproducible	No information provided	Partially, but not reproducible	Yes fully	Yes fully	No information provided OR method not adequately implemented.	Yes, for all deployed methods sufficient results are reported	Only strong XOR weak points are listed
A59	2021	ACM Trans. Multimedia Comput. Commun. Appl.	Kumar, Ambeshwar; Manikandan, Ramachandran; Kose, Utku; Gupta, Deepak; Satapathy, Suresh C.	Doctor's Dilemma: Evaluating an Explainable Subtractive Spatial Lightweight Convolutional Neural Network for Brain Tumor Diagnosis	Yes	Not Applicable	Not Applicable	Not Applicable	Not Applicable	Not Applicable	Not Applicable		Not Applicable	Not Applicable	Not Applicable		To a sufficient extend	Partially, but not reproducible	Partially, but not reproducible	Partially, but not reproducible	No information provided	No information provided	Yes fully	Partially	Partially	Not for all methods sufficient results are reported.	Strong and weak points are listed
A59	2021	ACM Trans. Multimedia Comput. Commun. Appl.	Kumar, Ambeshwar; Manikandan, Ramachandran; Kose, Utku; Gupta, Deepak; Satapathy, Suresh C.	Doctor's Dilemma: Evaluating an Explainable Subtractive Spatial Lightweight Convolutional Neural Network for Brain Tumor Diagnosis	yes	Not Applicable	Not Applicable	Not Applicable	Not Applicable	Not Applicable	Not Applicable		Not Applicable	Not Applicable	Not Applicable		Partially	Yes, reproducible	No information provided	Partially, but not reproducible	No information provided	Partially, but not reproducible	Yes fully	Yes fully	No information provided OR method not adequately implemented.	Not for all methods sufficient results are reported.	Strong and weak points are listed
A435	2020	BMC medical informatics and decision making	Barda, Amie J.; Horvat, Christopher M.; Hochheiser, Harry	A qualitative research framework for the design of user-centered displays of explanations for machine learning model predictions in healthcare.	Yes	Not Applicable	Not Applicable	Not Applicable	Not Applicable	Not Applicable	Not Applicable		Not Applicable	Not Applicable	Not Applicable		To a sufficient extend	Yes, reproducible	Yes, reproducible	Partially, but not reproducible	Yes, reproducible	Yes, reproducible	Yes fully	Yes fully	Yes fully	Yes, for all deployed methods sufficient results are reported	Strong and weak points are listed
A435	2020	BMC medical informatics and decision making	Barda, Amie J.; Horvat, Christopher M.; Hochheiser, Harry	A qualitative research framework for the design of user-centered displays of explanations for machine learning model predictions in healthcare.	yes	Not Applicable	Not Applicable	Not Applicable	Not Applicable	Not Applicable	Not Applicable		Not Applicable	Not Applicable	Not Applicable		To a sufficient extend	Yes, reproducible	Yes, reproducible	Yes, reproducible	Yes, reproducible	Yes, reproducible	Yes fully	Yes fully	Yes fully	Yes, for all deployed methods sufficient results are reported	Strong and weak points are listed
A281	2020	Lecture Notes in Computer Science (including subseries Lecture Notes in Artificial Intelligence and Lecture Notes in Bioinformatics)	Chari, S.; Seneviratne, O.; Gruen, D.M.; Foreman, M.A.; Das, A.K.; McGuinness, D.L.	Explanation Ontology: A Model of Explanations for User-Centered AI	Yes	No information provided	No information provided	No information provided	No information provided	No information provided	No information provided		No information provided	No information provided	No information provided		Partially	Partially, but not reproducible	No information provided	No information provided	No information provided	No information provided	Yes fully	Partially	No information provided OR method not adequately implemented.	Not for all methods sufficient results are reported.	Only strong XOR weak points are listed
A281	2020	Lecture Notes in Computer Science (including subseries Lecture Notes in Artificial Intelligence and Lecture Notes in Bioinformatics)	Chari, S.; Seneviratne, O.; Gruen, D.M.; Foreman, M.A.; Das, A.K.; McGuinness, D.L.	Explanation Ontology: A Model of Explanations for User-Centered AI	yes	No information provided	No information provided	No information provided	No information provided	No information provided	No information provided		No information provided	No information provided	No information provided		Partially	Partially, but not reproducible	No information provided	No information provided	No information provided	No information provided	Yes fully	No information provided OR method not adequate.	No information provided OR method not adequately implemented.	Not for all methods sufficient results are reported.	Only strong XOR weak points are listed
A228	2021	Health Informatics Journal	Zhang, Z.; Citardi, D.; Wang, D.; Genc, Y.; Shan, J.; Fan, X.	Patients’ perceptions of using artificial intelligence (AI)-based technology to comprehend radiology imaging data	Yes	Not Applicable	Not Applicable	Not Applicable	Not Applicable	Not Applicable	Not Applicable		Not Applicable	Not Applicable	Not Applicable		Partially	Yes, reproducible	Partially, but not reproducible	Yes, reproducible	No information provided	Yes, reproducible	No information provided	Partially	Yes fully	Yes, for all deployed methods sufficient results are reported	No information provided
A228	2021	Health Informatics Journal	Zhang, Z.; Citardi, D.; Wang, D.; Genc, Y.; Shan, J.; Fan, X.	Patients’ perceptions of using artificial intelligence (AI)-based technology to comprehend radiology imaging data	yes	Not Applicable	Not Applicable	Not Applicable	Not Applicable	Not Applicable	Not Applicable		Not Applicable	Not Applicable	Not Applicable		Partially	Yes, reproducible	Partially, but not reproducible	Yes, reproducible	Partially, but not reproducible	Yes, reproducible	No information provided	Yes fully	Yes fully	Yes, for all deployed methods sufficient results are reported	Strong and weak points are listed
A255	2020	Proceedings of the ACM on Human-Computer Interaction	Lee, M.H.; Siewiorek, D.P.; Smailagic, A.; Bernardino, A.; Bermúdez I Badia, S.	Co-Design and Evaluation of an Intelligent Decision Support System for Stroke Rehabilitation Assessment	Yes	Not Applicable	Not Applicable	Not Applicable	Not Applicable	Not Applicable	Not Applicable		Not Applicable	Not Applicable	Not Applicable		To a sufficient extend	Partially, but not reproducible	Partially, but not reproducible	Partially, but not reproducible	No information provided	Partially, but not reproducible	Yes fully	Yes fully	Yes fully	Yes, for all deployed methods sufficient results are reported	Strong and weak points are listed
A255	2020	Proceedings of the ACM on Human-Computer Interaction	Lee, M.H.; Siewiorek, D.P.; Smailagic, A.; Bernardino, A.; Bermúdez I Badia, S.	Co-Design and Evaluation of an Intelligent Decision Support System for Stroke Rehabilitation Assessment	yes	Not Applicable	Not Applicable	Not Applicable	Not Applicable	Not Applicable	Not Applicable		Not Applicable	Not Applicable	Not Applicable		Partially	Yes, reproducible	Partially, but not reproducible	Yes, reproducible	No information provided	Partially, but not reproducible	Yes fully	Yes fully	Yes fully	Yes, for all deployed methods sufficient results are reported	Strong and weak points are listed
A420	2021	Frontiers in psychology	Sankaran, Supraja; Zhang, Chao; Aarts, Henk; Markopoulos, Panos	Exploring Peoples' Perception of Autonomy and Reactance in Everyday AI Interactions.	Yes	Not Applicable	Not Applicable	Not Applicable	Not Applicable	Not Applicable	Not Applicable		Not Applicable	Not Applicable	Not Applicable		To a sufficient extend	Yes, reproducible	Yes, reproducible	Partially, but not reproducible	No information provided	Yes, reproducible	Yes fully	Partially	Yes fully	Yes, for all deployed methods sufficient results are reported	Strong and weak points are listed
A420	2021	Frontiers in psychology	Sankaran, Supraja; Zhang, Chao; Aarts, Henk; Markopoulos, Panos	Exploring Peoples' Perception of Autonomy and Reactance in Everyday AI Interactions.	yes	Not Applicable	Not Applicable	Not Applicable	Not Applicable	Not Applicable	Not Applicable		Not Applicable	Not Applicable	Not Applicable		Partially	Yes, reproducible	Partially, but not reproducible	Partially, but not reproducible	No information provided	Yes, reproducible	Yes fully	Yes fully	Yes fully	Yes, for all deployed methods sufficient results are reported	Strong and weak points are listed
A280	2020	ACM Transactions on Interactive Intelligent Systems	Springer, A.; Whittaker, S.	Progressive Disclosure: When, Why, and How Do Users Want Algorithmic Transparency Information?	Yes	Not Applicable	Not Applicable	Not Applicable	Not Applicable	Not Applicable	Not Applicable		Not Applicable	Not Applicable	Not Applicable		To a sufficient extend	Partially, but not reproducible	Partially, but not reproducible	Yes, reproducible	Partially, but not reproducible	Partially, but not reproducible	Yes fully	Yes fully	Yes fully	Yes, for all deployed methods sufficient results are reported	Strong and weak points are listed
A280	2020	ACM Transactions on Interactive Intelligent Systems	Springer, A.; Whittaker, S.	Progressive Disclosure: When, Why, and How Do Users Want Algorithmic Transparency Information?	yes	Not Applicable	Not Applicable	Not Applicable	Not Applicable	Not Applicable	Not Applicable		Not Applicable	Not Applicable	Not Applicable		To a sufficient extend	Partially, but not reproducible	Yes, reproducible	Yes, reproducible	Yes, reproducible	Yes, reproducible	Yes fully	Yes fully	Yes fully	Yes, for all deployed methods sufficient results are reported	Strong and weak points are listed
A333	2018	UMAP 2018 - Adjunct Publication of the 26th Conference on User Modeling, Adaptation and Personalization	Naveed, S.; Donkers, T.; Ziegler, J.	Argumentation-based explanations in recommender systems: Conceptual framework and empirical results	Yes	Not Applicable	Not Applicable	Not Applicable	Not Applicable	Not Applicable	Not Applicable		Not Applicable	Not Applicable	Not Applicable		To a sufficient extend	Partially, but not reproducible	Partially, but not reproducible	Partially, but not reproducible	No information provided	Partially, but not reproducible	Yes fully	Yes fully	Yes fully	Yes, for all deployed methods sufficient results are reported	No information provided
A333	2018	UMAP 2018 - Adjunct Publication of the 26th Conference on User Modeling, Adaptation and Personalization	Naveed, S.; Donkers, T.; Ziegler, J.	Argumentation-based explanations in recommender systems: Conceptual framework and empirical results	yes	Not Applicable	Not Applicable	Not Applicable	Not Applicable	Not Applicable	Not Applicable		Not Applicable	Not Applicable	Not Applicable		Partially	Partially, but not reproducible	Partially, but not reproducible	Partially, but not reproducible	No information provided	Yes, reproducible	Yes fully	Partially	Yes fully	Yes, for all deployed methods sufficient results are reported	Only strong XOR weak points are listed
A48	2020	Proceedings of the AAAI/ACM Conference on AI, Ethics, and Society	Zhou, Tongyu; Sheng, Haoyu; Howley, Iris	Assessing Post-Hoc Explainability of the BKT Algorithm	Yes	Not Applicable	Not Applicable	Not Applicable	Not Applicable	Not Applicable	Not Applicable		Not Applicable	Not Applicable	Not Applicable		To a sufficient extend	Yes, reproducible	Partially, but not reproducible	Partially, but not reproducible	No information provided	Partially, but not reproducible	No information provided	Yes fully	Yes fully	Yes, for all deployed methods sufficient results are reported	Strong and weak points are listed
A48	2020	Proceedings of the AAAI/ACM Conference on AI, Ethics, and Society	Zhou, Tongyu; Sheng, Haoyu; Howley, Iris	Assessing Post-Hoc Explainability of the BKT Algorithm	yes	Not Applicable	Not Applicable	Not Applicable	Not Applicable	Not Applicable	Not Applicable		Not Applicable	Not Applicable	Not Applicable		To a sufficient extend	Partially, but not reproducible	Partially, but not reproducible	Partially, but not reproducible	No information provided	Partially, but not reproducible	Yes fully	Partially	Yes fully	Not sufficient knowledge	Strong and weak points are listed
A15	2018	ACM Trans. Interact. Intell. Syst.	Morrison, Cecily; Huckvale, Kit; Corish, Bob; Banks, Richard; Grayson, Martin; Dorn, Jonas; Sellen, Abigail; Lindley, Sân	Visualizing Ubiquitously Sensed Measures of Motor Ability in Multiple Sclerosis: Reflections on Communicating Machine Learning in Practice	Yes	Not Applicable	Not Applicable	Not Applicable	Not Applicable	Not Applicable	Not Applicable		Not Applicable	Not Applicable	Not Applicable		To a sufficient extend	Partially, but not reproducible	Partially, but not reproducible	Partially, but not reproducible	Partially, but not reproducible	Partially, but not reproducible	Yes fully	Yes fully	Yes fully	Not for all methods sufficient results are reported.	No information provided
A15	2018	ACM Trans. Interact. Intell. Syst.	Morrison, Cecily; Huckvale, Kit; Corish, Bob; Banks, Richard; Grayson, Martin; Dorn, Jonas; Sellen, Abigail; Lindley, Sân	Visualizing Ubiquitously Sensed Measures of Motor Ability in Multiple Sclerosis: Reflections on Communicating Machine Learning in Practice	yes	Not Applicable	Not Applicable	Not Applicable	Not Applicable	Not Applicable	Not Applicable		Not Applicable	Not Applicable	Not Applicable		Partially	Partially, but not reproducible	Partially, but not reproducible	Yes, reproducible	Partially, but not reproducible	Partially, but not reproducible	Partially	Partially	Yes fully	Yes, for all deployed methods sufficient results are reported	No information provided
A32	2021	Proceedings of the 2021 CHI Conference on Human Factors in Computing Systems	Poursabzi-Sangdeh, Forough; Goldstein, Daniel G; Hofman, Jake M; Wortman Vaughan, Jennifer Wortman; Wallach, Hanna	Manipulating and Measuring Model Interpretability	Yes	Not Applicable	Not Applicable	Not Applicable	Not Applicable	Not Applicable	Not Applicable		Not Applicable	Not Applicable	Not Applicable		To a sufficient extend	Yes, reproducible	Yes, reproducible	Yes, reproducible	Yes, reproducible	Yes, reproducible	Yes fully	Yes fully	Yes fully	Yes, for all deployed methods sufficient results are reported	Strong and weak points are listed
A32	2021	Proceedings of the 2021 CHI Conference on Human Factors in Computing Systems	Poursabzi-Sangdeh, Forough; Goldstein, Daniel G; Hofman, Jake M; Wortman Vaughan, Jennifer Wortman; Wallach, Hanna	Manipulating and Measuring Model Interpretability	yes	Not Applicable	Not Applicable	Not Applicable	Not Applicable	Not Applicable	Not Applicable		Not Applicable	Not Applicable	Not Applicable		To a sufficient extend	Yes, reproducible	Partially, but not reproducible	Yes, reproducible	No information provided	Yes, reproducible	Yes fully	Yes fully	Yes fully	Yes, for all deployed methods sufficient results are reported	Strong and weak points are listed
A436	2018	Pacific Symposium on Biocomputing. Pacific Symposium on Biocomputing	Petkovic, Dragutin; Altman, Russ; Wong, Mike; Vigil, Arthur	Improving the explainability of Random Forest classifier – User centered approach	Yes	Not Applicable	Not Applicable	Not Applicable	Not Applicable	Not Applicable	Not Applicable		Not Applicable	Not Applicable	Not Applicable		To a sufficient extend	Partially, but not reproducible	Partially, but not reproducible	Partially, but not reproducible	Yes, reproducible	No information provided	Yes fully	Partially	Partially	Not for all methods sufficient results are reported.	No information provided
A436	2018	Pacific Symposium on Biocomputing. Pacific Symposium on Biocomputing	Petkovic, Dragutin; Altman, Russ; Wong, Mike; Vigil, Arthur	Improving the explainability of Random Forest classifier – User centered approach	yes	Not Applicable	Not Applicable	Not Applicable	Not Applicable	Not Applicable	Not Applicable		Not Applicable	Not Applicable	Not Applicable		To a sufficient extend	Partially, but not reproducible	Partially, but not reproducible	No information provided	No information provided	Partially, but not reproducible	Yes fully	Partially	Partially	Not for all methods sufficient results are reported.	No information provided
A24	2019	Proceedings of the 2019 CHI Conference on Human Factors in Computing Systems	Wang, Danding; Yang, Qian; Abdul, Ashraf; Lim, Brian Y.	Designing Theory-Driven User-Centric Explainable AI	Yes	No information provided	No information provided	No information provided	No information provided	No information provided	No information provided		No information provided	No information provided	No information provided		To a sufficient extend	Partially, but not reproducible	Partially, but not reproducible	Partially, but not reproducible	No information provided	No information provided	Yes fully	Partially	Yes fully	Not for all methods sufficient results are reported.	Only strong XOR weak points are listed
A24	2019	Proceedings of the 2019 CHI Conference on Human Factors in Computing Systems	Wang, Danding; Yang, Qian; Abdul, Ashraf; Lim, Brian Y.	Designing Theory-Driven User-Centric Explainable AI	Yes	No information provided	No information provided	No information provided	No information provided	No information provided	No information provided		No information provided	No information provided	No information provided		To a sufficient extend	Partially, but not reproducible	Partially, but not reproducible	Partially, but not reproducible	Partially, but not reproducible	Partially, but not reproducible	Yes fully	Partially	Partially	Not for all methods sufficient results are reported.	Strong and weak points are listed
A208	2021	IFIP Advances in Information and Communication Technology	Grimaldo, A.; Novak, J.	Explainable Needn’t Be (Much) Less Accurate: Evaluating an Explainable AI Dashboard for Energy Forecasting	Yes	Not Applicable	Not Applicable	Not Applicable	Not Applicable	Not Applicable	Not Applicable		Not Applicable	Not Applicable	Not Applicable		To a sufficient extend	Partially, but not reproducible	Partially, but not reproducible	Yes, reproducible	Yes, reproducible	Partially, but not reproducible	Yes fully	Partially	Yes fully	Not for all methods sufficient results are reported.	Only strong XOR weak points are listed
A208	2021	IFIP Advances in Information and Communication Technology	Grimaldo, A.; Novak, J.	Explainable Needn’t Be (Much) Less Accurate: Evaluating an Explainable AI Dashboard for Energy Forecasting	yes	Not Applicable	Not Applicable	Not Applicable	Not Applicable	Not Applicable	Not Applicable		Not Applicable	Not Applicable	Not Applicable		To a sufficient extend	Yes, reproducible	Partially, but not reproducible	Yes, reproducible	Yes, reproducible	Yes, reproducible	Partially	Partially	Yes fully	Yes, for all deployed methods sufficient results are reported	No information provided
A211	2021	Lecture Notes in Computer Science (including subseries Lecture Notes in Artificial Intelligence and Lecture Notes in Bioinformatics)	Cirqueira, D.; Helfert, M.; Bezbradica, M.	Towards Design Principles for User-Centric Explainable AI in Fraud Detection	Yes	Search terms described	No information provided	No information provided	No information provided	No information provided	No information provided		No information provided	No information provided	No information provided		To a sufficient extend	Partially, but not reproducible	Partially, but not reproducible	Partially, but not reproducible	No information provided	Partially, but not reproducible	Yes fully	Yes fully	Yes fully	Yes, for all deployed methods sufficient results are reported	Strong and weak points are listed
A211	2021	Lecture Notes in Computer Science (including subseries Lecture Notes in Artificial Intelligence and Lecture Notes in Bioinformatics)	Cirqueira, D.; Helfert, M.; Bezbradica, M.	Towards Design Principles for User-Centric Explainable AI in Fraud Detection	yes	Search string described	Yes, reproducible	Partly, but not reproducible	Partly, but not reproducible	No information provided	No information provided		No information provided	No information provided	No information provided		Partially	Partially, but not reproducible	Partially, but not reproducible	Partially, but not reproducible	Yes, reproducible	Yes, reproducible	Yes fully	Yes fully	Partially	Yes, for all deployed methods sufficient results are reported	No information provided
A45	2021	Proceedings of the 2021 CHI Conference on Human Factors in Computing Systems	Bansal, Gagan; Wu, Tongshuang; Zhou, Joyce; Fok, Raymond; Nushi, Besmira; Kamar, Ece; Ribeiro, Marco Tulio; Weld, Daniel	Does the Whole Exceed Its Parts? The Effect of AI Explanations on Complementary Team Performance	Yes	Not Applicable	Not Applicable	Not Applicable	Not Applicable	Not Applicable	Not Applicable		Not Applicable	Not Applicable	Not Applicable		To a sufficient extend	Yes, reproducible	Yes, reproducible	Yes, reproducible	Yes, reproducible	Yes, reproducible	Partially	Yes fully	Yes fully	Yes, for all deployed methods sufficient results are reported	Strong and weak points are listed
A45	2021	Proceedings of the 2021 CHI Conference on Human Factors in Computing Systems	Bansal, Gagan; Wu, Tongshuang; Zhou, Joyce; Fok, Raymond; Nushi, Besmira; Kamar, Ece; Ribeiro, Marco Tulio; Weld, Daniel	Does the Whole Exceed Its Parts? The Effect of AI Explanations on Complementary Team Performance	yes	Not Applicable	Not Applicable	Not Applicable	Not Applicable	Not Applicable	Not Applicable		Not Applicable	Not Applicable	Not Applicable		To a sufficient extend	Partially, but not reproducible	Partially, but not reproducible	Yes, reproducible	Yes, reproducible	Yes, reproducible	Yes fully	Yes fully	Yes fully	Yes, for all deployed methods sufficient results are reported	Strong and weak points are listed
A215	2021	Lecture Notes in Computer Science (including subseries Lecture Notes in Artificial Intelligence and Lecture Notes in Bioinformatics)	Yang, L.; Wang, H.; Deleris, L.A.	What Does It Mean to Explain? A User-Centered Study on AI Explainability	Yes	Not Applicable	Not Applicable	Not Applicable	Not Applicable	Not Applicable	Not Applicable		Not Applicable	Not Applicable	Not Applicable		To a sufficient extend	Partially, but not reproducible	Partially, but not reproducible	Partially, but not reproducible	Partially, but not reproducible	Partially, but not reproducible	Partially	Partially	Partially	Not for all methods sufficient results are reported.	No information provided
A215	2021	Lecture Notes in Computer Science (including subseries Lecture Notes in Artificial Intelligence and Lecture Notes in Bioinformatics)	Yang, L.; Wang, H.; Deleris, L.A.	What Does It Mean to Explain? A User-Centered Study on AI Explainability	yes	Not Applicable	Not Applicable	Not Applicable	Not Applicable	Not Applicable	Not Applicable		Not Applicable	Not Applicable	Not Applicable		Partially	Partially, but not reproducible	No information provided	Partially, but not reproducible	No information provided	No information provided	No information provided	Partially	Partially	No information provided	No information provided
A104	2020	2020 IEEE WORKSHOP ON TRUST AND EXPERTISE IN VISUAL ANALYTICS (TREX 2020)	Davis, Brittany; Glenski, Maria; Sealy, William; Arendt, Dustin	Measure Utility, Gain Trust: Practical Advice for XAI Researchers	Yes	No information provided	No information provided	No information provided	No information provided	No information provided	No information provided		No information provided	No information provided	No information provided		Not Applicable	Not Applicable	Not Applicable	Not Applicable	Not Applicable	Not Applicable	Not Applicable	No information provided OR method not adequate.	No information provided OR method not adequately implemented.	No information provided	No information provided
A104	2020	2020 IEEE WORKSHOP ON TRUST AND EXPERTISE IN VISUAL ANALYTICS (TREX 2020)	Davis, Brittany; Glenski, Maria; Sealy, William; Arendt, Dustin	Measure Utility, Gain Trust: Practical Advice for XAI Researchers	yes	No information provided	No information provided	No information provided	No information provided	No information provided	No information provided		No information provided	No information provided	No information provided		Not Applicable	Not Applicable	Not Applicable	Not Applicable	Not Applicable	Not Applicable	Not Applicable	No information provided OR method not adequate.	No information provided OR method not adequately implemented.	No information provided	No information provided
A223	2021	CEUR Workshop Proceedings	Ayobi, A.; Stawarz, K.; Katz, D.; Marshall, P.; Yamagata, T.; Santos-Rodra-Guez, R.; Flach, P.; O'Kane, A.A.	Machine Learning Explanations as Boundary Objects: How AI Researchers Explain and Non-Experts Perceive Machine Learning	Yes	Not Applicable	Not Applicable	Not Applicable	Not Applicable	Not Applicable	Not Applicable		Not Applicable	Not Applicable	Not Applicable		To a sufficient extend	Partially, but not reproducible	Partially, but not reproducible	Partially, but not reproducible	Partially, but not reproducible	Partially, but not reproducible	Yes fully	Yes fully	Yes fully	Yes, for all deployed methods sufficient results are reported	No information provided
A223	2021	CEUR Workshop Proceedings	Ayobi, A.; Stawarz, K.; Katz, D.; Marshall, P.; Yamagata, T.; Santos-Rodra-Guez, R.; Flach, P.; O'Kane, A.A.	Machine Learning Explanations as Boundary Objects: How AI Researchers Explain and Non-Experts Perceive Machine Learning	yes	Not Applicable	Not Applicable	Not Applicable	Not Applicable	Not Applicable	Not Applicable		Not Applicable	Not Applicable	Not Applicable		Partially	Partially, but not reproducible	Partially, but not reproducible	Partially, but not reproducible	Partially, but not reproducible	Partially, but not reproducible	Partially	Yes fully	Partially	Yes, for all deployed methods sufficient results are reported	No information provided
A188	2021	2021 44th International Convention on Information, Communication and Electronic Technology, MIPRO 2021 - Proceedings	Ewerz, B.; Hoefler, M.; Marx, C.; Moertl, P.	How to Facilitate Explainability of AI for Increased User Trust: Results of a Study with a COVID-19 Risk Calculator	Yes	Not Applicable	Not Applicable	Not Applicable	Not Applicable	Not Applicable	Not Applicable		Not Applicable	Not Applicable	Not Applicable		To a sufficient extend	Yes, reproducible	Partially, but not reproducible	Yes, reproducible	Partially, but not reproducible	Partially, but not reproducible	Partially	Partially	Yes fully	Yes, for all deployed methods sufficient results are reported	No information provided
A188	2021	2021 44th International Convention on Information, Communication and Electronic Technology, MIPRO 2021 - Proceedings	Ewerz, B.; Hoefler, M.; Marx, C.; Moertl, P.	How to Facilitate Explainability of AI for Increased User Trust: Results of a Study with a COVID-19 Risk Calculator	Yes	Not Applicable	Not Applicable	Not Applicable	Not Applicable	Not Applicable	Not Applicable		Not Applicable	Not Applicable	Not Applicable		Partially	Partially, but not reproducible	Partially, but not reproducible	Partially, but not reproducible	Partially, but not reproducible	Yes, reproducible	Partially	Partially	Partially	Not for all methods sufficient results are reported.	No information provided
A383	2020	IEEE Transactions on Human-Machine Systems	Vered, Mor; Howe, Piers; Miller, Tim; Sonenberg, Liz; Velloso, Eduardo	Demand-Driven Transparency for Monitoring Intelligent Agents	Yes	Not Applicable	Not Applicable	Not Applicable	Not Applicable	Not Applicable	Not Applicable		Not Applicable	Not Applicable	Not Applicable		To a sufficient extend	Yes, reproducible	Partially, but not reproducible	Yes, reproducible	Yes, reproducible	Yes, reproducible	Yes fully	Yes fully	Yes fully	Yes, for all deployed methods sufficient results are reported	Strong and weak points are listed
A383	2020	IEEE Transactions on Human-Machine Systems	Vered, Mor; Howe, Piers; Miller, Tim; Sonenberg, Liz; Velloso, Eduardo	Demand-Driven Transparency for Monitoring Intelligent Agents	Yes	Not Applicable	Not Applicable	Not Applicable	Not Applicable	Not Applicable	Not Applicable		Not Applicable	Not Applicable	Not Applicable		To a sufficient extend	Yes, reproducible	Yes, reproducible	Yes, reproducible	Yes, reproducible	Yes, reproducible	Yes fully	Yes fully	Yes fully	Yes, for all deployed methods sufficient results are reported	Strong and weak points are listed
A162	2021	Proceedings of IEEE Symposium on Visual Languages and Human-Centric Computing, VL/HCC	Dos Santos Ribeiro, D.; Barbosa, G.D.J.; Do Carmo Silva, M.; Lopes, H.; Barbosa, S.D.J.	Exploring the impact of classification probabilities on users' trust in ambiguous instances	Yes	Not Applicable	Not Applicable	Not Applicable	Not Applicable	Not Applicable	Not Applicable		Not Applicable	Not Applicable	Not Applicable		To a sufficient extend	Partially, but not reproducible	Yes, reproducible	Yes, reproducible	Yes, reproducible	Partially, but not reproducible	No information provided	Yes fully	Partially	Not for all methods sufficient results are reported.	Strong and weak points are listed
A162	2021	Proceedings of IEEE Symposium on Visual Languages and Human-Centric Computing, VL/HCC	Dos Santos Ribeiro, D.; Barbosa, G.D.J.; Do Carmo Silva, M.; Lopes, H.; Barbosa, S.D.J.	Exploring the impact of classification probabilities on users' trust in ambiguous instances	yes	Not Applicable	Not Applicable	Not Applicable	Not Applicable	Not Applicable	Not Applicable		Not Applicable	Not Applicable	Not Applicable		To a sufficient extend	Yes, reproducible	Yes, reproducible	Yes, reproducible	Partially, but not reproducible	Partially, but not reproducible	Yes fully	Yes fully	Yes fully	Yes, for all deployed methods sufficient results are reported	Strong and weak points are listed
A103	2020	CHI'20: EXTENDED ABSTRACTS OF THE 2020 CHI CONFERENCE ON HUMAN FACTORS IN COMPUTING SYSTEMS	Nourani, Mahsan; Honeycutt, Donald R.; Block, Jeremy E.; Roy, Chiradeep; Rahman, Tahrima; Ragan, Eric D.; Gogate, Vibhav	Investigating the Importance of First Impressions and Explainable AI with Interactive Video Analysis	Yes	Not Applicable	Not Applicable	Not Applicable	Not Applicable	Not Applicable	Not Applicable		Not Applicable	Not Applicable	Not Applicable		To a sufficient extend	Yes, reproducible	Partially, but not reproducible	Yes, reproducible	Partially, but not reproducible	Yes, reproducible	Partially	Yes fully	Yes fully	Yes, for all deployed methods sufficient results are reported	No information provided
A103	2020	CHI'20: EXTENDED ABSTRACTS OF THE 2020 CHI CONFERENCE ON HUMAN FACTORS IN COMPUTING SYSTEMS	Nourani, Mahsan; Honeycutt, Donald R.; Block, Jeremy E.; Roy, Chiradeep; Rahman, Tahrima; Ragan, Eric D.; Gogate, Vibhav	Investigating the Importance of First Impressions and Explainable AI with Interactive Video Analysis	yes	Not Applicable	Not Applicable	Not Applicable	Not Applicable	Not Applicable	Not Applicable		Not Applicable	Not Applicable	Not Applicable		To a sufficient extend	Yes, reproducible	Yes, reproducible	Yes, reproducible	Yes, reproducible	Yes, reproducible	Yes fully	Yes fully	Yes fully	Yes, for all deployed methods sufficient results are reported	No information provided
A37	2020	Proceedings of the 2020 CHI Conference on Human Factors in Computing Systems	Lai, Vivian; Liu, Han; Tan, Chenhao	"Why is 'Chicago' Deceptive?" Towards Building Model-Driven Tutorials for Humans	Yes	Not Applicable	Not Applicable	Not Applicable	Not Applicable	Not Applicable	Not Applicable		Not Applicable	Not Applicable	Not Applicable		To a sufficient extend	Yes, reproducible	Yes, reproducible	Yes, reproducible	Yes, reproducible	Partially, but not reproducible	Yes fully	Yes fully	Yes fully	Yes, for all deployed methods sufficient results are reported	Strong and weak points are listed
A37	2020	Proceedings of the 2020 CHI Conference on Human Factors in Computing Systems	Lai, Vivian; Liu, Han; Tan, Chenhao	"Why is 'Chicago' Deceptive?" Towards Building Model-Driven Tutorials for Humans	Yes	Not Applicable	Not Applicable	Not Applicable	Not Applicable	Not Applicable	Not Applicable		Not Applicable	Not Applicable	Not Applicable		To a sufficient extend	Partially, but not reproducible	Yes, reproducible	Yes, reproducible	Yes, reproducible	Yes, reproducible	Yes fully	Yes fully	Yes fully	Yes, for all deployed methods sufficient results are reported	Strong and weak points are listed
A27	2021	Proceedings of the 2021 CHI Conference on Human Factors in Computing Systems	Ehsan, Upol; Liao, Q. Vera; Muller, Michael; Riedl, Mark O.; Weisz, Justin D.	Expanding Explainability: Towards Social Transparency in AI Systems	Yes	Not Applicable	Not Applicable	Not Applicable	Not Applicable	Not Applicable	Not Applicable		Not Applicable	Not Applicable	Not Applicable		To a sufficient extend	Yes, reproducible	Partially, but not reproducible	Partially, but not reproducible	Yes, reproducible	Yes, reproducible	Yes fully	Yes fully	Yes fully	Yes, for all deployed methods sufficient results are reported	Strong and weak points are listed
A27	2021	Proceedings of the 2021 CHI Conference on Human Factors in Computing Systems	Ehsan, Upol; Liao, Q. Vera; Muller, Michael; Riedl, Mark O.; Weisz, Justin D.	Expanding Explainability: Towards Social Transparency in AI Systems	Yes	Not Applicable	Not Applicable	Not Applicable	Not Applicable	Not Applicable	Not Applicable		Not Applicable	Not Applicable	Not Applicable		To a sufficient extend	Yes, reproducible	Yes, reproducible	Yes, reproducible	Yes, reproducible	Yes, reproducible	Yes fully	Partially	Yes fully	Yes, for all deployed methods sufficient results are reported	Strong and weak points are listed
A102	2021	THIRTY-FIFTH AAAI CONFERENCE ON ARTIFICIAL IN℡LIGENCE, THIRTY-THIRD CONFERENCE ON INNOVATIVE APPLICATIONS OF ARTIFICIAL IN℡LIGENCE AND THE ELEVENTH SYMPOSIUM ON EDUCATIONAL ADVANCES IN ARTIFICIAL IN℡LIGENCE	Alufaisan, Yasmeen; Marusich, Laura R.; Bakdash, Jonathan Z.; Zhou, Yan; Kantarcioglu, Murat	Does Explainable Artificial Intelligence Improve Human Decision-Making?	Yes	Not Applicable	Not Applicable	Not Applicable	Not Applicable	Not Applicable	Not Applicable		Not Applicable	Not Applicable	Not Applicable		Partially	Partially, but not reproducible	Partially, but not reproducible	Partially, but not reproducible	Partially, but not reproducible	Partially, but not reproducible	Partially	Partially	Yes fully	Yes, for all deployed methods sufficient results are reported	Strong and weak points are listed
A102	2021	THIRTY-FIFTH AAAI CONFERENCE ON ARTIFICIAL IN℡LIGENCE, THIRTY-THIRD CONFERENCE ON INNOVATIVE APPLICATIONS OF ARTIFICIAL IN℡LIGENCE AND THE ELEVENTH SYMPOSIUM ON EDUCATIONAL ADVANCES IN ARTIFICIAL IN℡LIGENCE	Alufaisan, Yasmeen; Marusich, Laura R.; Bakdash, Jonathan Z.; Zhou, Yan; Kantarcioglu, Murat	Does Explainable Artificial Intelligence Improve Human Decision-Making?	Yes	Not Applicable	Not Applicable	Not Applicable	Not Applicable	Not Applicable	Not Applicable		Not Applicable	Not Applicable	Not Applicable		To a sufficient extend	Partially, but not reproducible	Yes, reproducible	Yes, reproducible	Yes, reproducible	Yes, reproducible	Partially	Partially	Yes fully	Yes, for all deployed methods sufficient results are reported	Strong and weak points are listed
A254	2020	Proceedings of the ACM on Human-Computer Interaction	Shen, H.; Jin, H.; Cabrera, Á.A.; Perer, A.; Zhu, H.; Hong, J.I.	Designing Alternative Representations of Confusion Matrices to Support Non-Expert Public Understanding of Algorithm Performance	Yes	Not Applicable	Not Applicable	Not Applicable	Not Applicable	Not Applicable	Not Applicable		Not Applicable	Not Applicable	Not Applicable		To a sufficient extend	Yes, reproducible	Yes, reproducible	Yes, reproducible	Yes, reproducible	Yes, reproducible	Yes fully	Yes fully	Yes fully	Yes, for all deployed methods sufficient results are reported	Strong and weak points are listed
A254	2020	Proceedings of the ACM on Human-Computer Interaction	Shen, H.; Jin, H.; Cabrera, Á.A.; Perer, A.; Zhu, H.; Hong, J.I.	Designing Alternative Representations of Confusion Matrices to Support Non-Expert Public Understanding of Algorithm Performance	Yes	Not Applicable	Not Applicable	Not Applicable	Not Applicable	Not Applicable	Not Applicable		Not Applicable	Not Applicable	Not Applicable		To a sufficient extend	Yes, reproducible	Yes, reproducible	Yes, reproducible	Yes, reproducible	Yes, reproducible	Yes fully	Yes fully	Yes fully	Yes, for all deployed methods sufficient results are reported	Strong and weak points are listed
A145	2022	Concurrency and Computation: Practice and Experience	Vultureanu-Albişi, A.; Bădică, C.	A survey on effects of adding explanations to recommender systems	Yes	Search terms described	No information provided	Partly, but not reproducible	No information provided	No information provided	No information provided		No information provided	No information provided	No information provided		Not Applicable	Not Applicable	Not Applicable	Not Applicable	Not Applicable	Not Applicable	Not Applicable	Yes fully	No information provided OR method not adequately implemented.	Not for all methods sufficient results are reported.	No information provided
A145	2022	Concurrency and Computation: Practice and Experience	Vultureanu-Albişi, A.; Bădică, C.	A survey on effects of adding explanations to recommender systems	Yes	No information provided	No information provided	Yes, reproducible	No information provided	No information provided	No information provided		No information provided	No information provided	No information provided		Not Applicable	Not Applicable	Not Applicable	Not Applicable	Not Applicable	Not Applicable	Not Applicable	Yes fully	No information provided OR method not adequately implemented.	Yes, for all deployed methods sufficient results are reported	Only strong XOR weak points are listed
A180	2021	Electronics (Switzerland)	Zhou, J.; Gandomi, A.H.; Chen, F.; Holzinger, A.	Evaluating the quality of machine learning explanations: A survey on methods and metrics	Yes	No information provided	No information provided	No information provided	No information provided	No information provided	No information provided		No information provided	No information provided	No information provided		Not Applicable	Not Applicable	Not Applicable	Not Applicable	Not Applicable	Not Applicable	Not Applicable	Yes fully	No information provided OR method not adequately implemented.	Yes, for all deployed methods sufficient results are reported	Only strong XOR weak points are listed
A180	2021	Electronics (Switzerland)	Zhou, J.; Gandomi, A.H.; Chen, F.; Holzinger, A.	Evaluating the quality of machine learning explanations: A survey on methods and metrics	yes	No information provided	No information provided	No information provided	No information provided	No information provided	No information provided		No information provided	No information provided	No information provided		Not Applicable	Not Applicable	Not Applicable	Not Applicable	Not Applicable	Not Applicable	Not Applicable	Yes fully	No information provided OR method not adequately implemented.	Yes, for all deployed methods sufficient results are reported	Strong and weak points are listed
A419	2022	Journal of medical Internet research	Hwang, Jeonghwan; Lee, Taeheon; Lee, Honggu; Byun, Seonjeong	A Clinical Decision Support System for Sleep Staging Tasks With Explanations From Artificial Intelligence: User-Centered Design and Evaluation Study.	Yes	Not Applicable	Not Applicable	Not Applicable	Not Applicable	Not Applicable	Not Applicable		Not Applicable	Not Applicable	Not Applicable		To a sufficient extend	Partially, but not reproducible	Partially, but not reproducible	Partially, but not reproducible	No information provided	Partially, but not reproducible	Yes fully	Yes fully	Yes fully	Not for all methods sufficient results are reported.	Strong and weak points are listed
A419	2022	Journal of medical Internet research	Hwang, Jeonghwan; Lee, Taeheon; Lee, Honggu; Byun, Seonjeong	A Clinical Decision Support System for Sleep Staging Tasks With Explanations From Artificial Intelligence: User-Centered Design and Evaluation Study.	yes	Not Applicable	Not Applicable	Not Applicable	Not Applicable	Not Applicable	Not Applicable		Not Applicable	Not Applicable	Not Applicable		To a sufficient extend	Partially, but not reproducible	Partially, but not reproducible	Partially, but not reproducible	No information provided	Partially, but not reproducible	Yes fully	Yes fully	Yes fully	Not for all methods sufficient results are reported.	Strong and weak points are listed
A155	2021	Information Fusion	Vilone, G.; Longo, L.	Notions of explainability and evaluation approaches for explainable artificial intelligence	Yes	Search terms described	No information provided	Partly, but not reproducible	No information provided	No information provided	No information provided		No information provided	No information provided	No information provided		Not Applicable	Not Applicable	Not Applicable	Not Applicable	Not Applicable	Not Applicable	Not Applicable	Partially	No information provided OR method not adequately implemented.	Yes, for all deployed methods sufficient results are reported	Only strong XOR weak points are listed
A155	2021	Information Fusion	Vilone, G.; Longo, L.	Notions of explainability and evaluation approaches for explainable artificial intelligence	yes	Search terms described	Yes, reproducible	Yes, reproducible	No information provided	No information provided	No information provided		No information provided	No information provided	No information provided		Not Applicable	Not Applicable	Not Applicable	Not Applicable	Not Applicable	Not Applicable	Not Applicable	Partially	No information provided OR method not adequately implemented.	Yes, for all deployed methods sufficient results are reported	Only strong XOR weak points are listed
A13	2017	Proceedings of the 26th International Joint Conference on Artificial Intelligence	Biran, Or; McKeown, Kathleen	Human-Centric Justification of Machine Learning Predictions	Yes	Not Applicable	Not Applicable	Not Applicable	Not Applicable	Not Applicable	Not Applicable		Not Applicable	Not Applicable	Not Applicable		Partially	Partially, but not reproducible	Partially, but not reproducible	Partially, but not reproducible	Yes, reproducible	Partially, but not reproducible	Partially	Partially	No information provided OR method not adequately implemented.	Not for all methods sufficient results are reported.	Strong and weak points are listed
A13	2017	Proceedings of the 26th International Joint Conference on Artificial Intelligence	Biran, Or; McKeown, Kathleen	Human-Centric Justification of Machine Learning Predictions	yes	Not Applicable	Not Applicable	Not Applicable	Not Applicable	Not Applicable	Not Applicable		Not Applicable	Not Applicable	Not Applicable		Partially	Yes, reproducible	Partially, but not reproducible	Yes, reproducible	Yes, reproducible	No information provided	Partially	Partially	Yes fully	Not for all methods sufficient results are reported.	Strong and weak points are listed
A331	2018	2018 IEEE (SMC) International Conference on Innovations in Intelligent Systems and Applications, INISTA 2018	Vorm, E.S.	Assessing Demand for Transparency in Intelligent Systems Using Machine Learning	Yes	Not Applicable	Not Applicable	Not Applicable	Not Applicable	Not Applicable	Not Applicable		Not Applicable	Not Applicable	Not Applicable		Partially	Partially, but not reproducible	Partially, but not reproducible	Partially, but not reproducible	No information provided	No information provided	No information provided	Yes fully	Yes fully	Yes, for all deployed methods sufficient results are reported	Only strong XOR weak points are listed
A331	2018	2018 IEEE (SMC) International Conference on Innovations in Intelligent Systems and Applications, INISTA 2018	Vorm, E.S.	Assessing Demand for Transparency in Intelligent Systems Using Machine Learning	yes	Not Applicable	Not Applicable	Not Applicable	Not Applicable	Not Applicable	Not Applicable		Not Applicable	Not Applicable	Not Applicable		To a sufficient extend	Partially, but not reproducible	Yes, reproducible	Yes, reproducible	No information provided	Partially, but not reproducible	Partially	Yes fully	No information provided OR method not adequately implemented.	Not for all methods sufficient results are reported.	Only strong XOR weak points are listed
A293	2020	Lecture Notes in Business Information Processing	Naiseh, M.; Jiang, N.; Ma, J.; Ali, R.	Explainable Recommendations in Intelligent Systems: Delivery Methods, Modalities and Risks	Yes	Search string described	Yes, reproducible	Partly, but not reproducible	Partly, but not reproducible	No information provided	Partly, but not reproducible		No information provided	Two or more researcher performed the step	No information provided		Not Applicable	Not Applicable	Not Applicable	Not Applicable	Not Applicable	Not Applicable	Not Applicable	Yes fully	Yes fully	Yes, for all deployed methods sufficient results are reported	Only strong XOR weak points are listed
A293	2020	Lecture Notes in Business Information Processing	Naiseh, M.; Jiang, N.; Ma, J.; Ali, R.	Explainable Recommendations in Intelligent Systems: Delivery Methods, Modalities and Risks	yes	Search string described	Yes, reproducible	Yes, reproducible	Partly, but not reproducible	Partly, but not reproducible	No information provided		No information provided	Two or more researcher performed the step	No information provided		Not Applicable	Not Applicable	Not Applicable	Not Applicable	Not Applicable	Not Applicable	Not Applicable	Yes fully	Yes fully	Yes, for all deployed methods sufficient results are reported	Only strong XOR weak points are listed
A204	2021	CEUR Workshop Proceedings	Schröder, A.M.; Ghajargar, M.	Designing an understandable algorithmic experience in music recommender systems	Yes	Not Applicable	Not Applicable	Not Applicable	Not Applicable	Not Applicable	Not Applicable		Not Applicable	Not Applicable	Not Applicable		To a sufficient extend	No information provided	Partially, but not reproducible	No information provided	No information provided	No information provided	Yes fully	Yes fully	No information provided OR method not adequately implemented.	Not for all methods sufficient results are reported.	Only strong XOR weak points are listed
A204	2021	CEUR Workshop Proceedings	Schröder, A.M.; Ghajargar, M.	Designing an understandable algorithmic experience in music recommender systems	yes	Not Applicable	Not Applicable	Not Applicable	Not Applicable	Not Applicable	Not Applicable		Not Applicable	Not Applicable	Not Applicable		No information provided	No information provided	No information provided	No information provided	No information provided	No information provided	Yes fully	No information provided OR method not adequate.	No information provided OR method not adequately implemented.	Not for all methods sufficient results are reported.	Strong and weak points are listed
A198	2021	Lecture Notes in Computer Science (including subseries Lecture Notes in Artificial Intelligence and Lecture Notes in Bioinformatics)	Degen, H.; Budnik, C.J.; Chitre, K.; Lintereur, A.	How to Explain It to Facility Managers? A Qualitative, Industrial User Research Study for Explainability		Not Applicable	Not Applicable	Not Applicable	Not Applicable	Not Applicable	Not Applicable		Not Applicable	Not Applicable	Not Applicable		To a sufficient extend	Yes, reproducible	Partially, but not reproducible	Yes, reproducible	Yes, reproducible	Partially, but not reproducible	Yes fully	Partially	Yes fully	Yes, for all deployed methods sufficient results are reported	Strong and weak points are listed
A198	2021	Lecture Notes in Computer Science (including subseries Lecture Notes in Artificial Intelligence and Lecture Notes in Bioinformatics)	Degen, H.; Budnik, C.J.; Chitre, K.; Lintereur, A.	How to Explain It to Facility Managers? A Qualitative, Industrial User Research Study for Explainability		Not Applicable	Not Applicable	Not Applicable	Not Applicable	Not Applicable	Not Applicable		Not Applicable	Not Applicable	Not Applicable		To a sufficient extend	Yes, reproducible	Yes, reproducible	Yes, reproducible	Yes, reproducible	Yes, reproducible	Partially	Partially	Yes fully	Yes, for all deployed methods sufficient results are reported	Strong and weak points are listed
A216	2021	Communications in Computer and Information Science	Deo, S.; Sontakke, N.	User-Centric Explainability in Fintech Applications		Not Applicable	Not Applicable	Not Applicable	Not Applicable	Not Applicable	Not Applicable		Not Applicable	Not Applicable	Not Applicable		To a sufficient extend	Partially, but not reproducible	Partially, but not reproducible	Partially, but not reproducible	No information provided	Partially, but not reproducible	Yes fully	Partially	Yes fully	Not for all methods sufficient results are reported / (If just one method used,) Not sufficient results are reported	No information provided
A216	2021	Communications in Computer and Information Science	Deo, S.; Sontakke, N.	User-Centric Explainability in Fintech Applications		Not Applicable	Not Applicable	Not Applicable	Not Applicable	Not Applicable	Not Applicable		Not Applicable	Not Applicable	Not Applicable		Partially	Partially, but not reproducible	Partially, but not reproducible	Partially, but not reproducible	No information provided	No information provided	Yes fully	Yes fully	Partially	Yes, for all deployed methods sufficient results are reported	No information provided
A94	2020	KI - Künstliche Intelligenz	Holziger et al	Measuring the Quality of Explanations: The System Causability Scale (SCS)		Not Applicable	Not Applicable	Not Applicable	Not Applicable	Not Applicable	Not Applicable		Not Applicable	Not Applicable	Not Applicable		Not Applicable	Not Applicable	Not Applicable	Not Applicable	Not Applicable	Not Applicable	Not Applicable	No information provided OR method not adequate.	No information provided OR method not adequately implemented.	Not for all methods sufficient results are reported.	Only strong XOR weak points are listed
A94	2020	KI - Künstliche Intelligenz	Holziger et al	Measuring the Quality of Explanations: The System Causability Scale (SCS)		Not Applicable	Not Applicable	Not Applicable	Not Applicable	Not Applicable	Not Applicable		Not Applicable	Not Applicable	Not Applicable		Partially	Not Applicable	Not Applicable	Not Applicable	Not Applicable	Not Applicable	Not Applicable	No information provided	Partially	Not Applicable	No information provided
A40	2020	Proceedings of the 2020 CHI Conference on Human Factors in Computing Systems	Liao, Q. Vera; Gruen, Daniel; Miller, Sarah	Questioning the AI: Informing Design Practices for Explainable AI User Experiences		Not Applicable	Not Applicable	Not Applicable	Not Applicable	Not Applicable	Not Applicable		Not Applicable	Not Applicable	Not Applicable		Not Applicable	Not Applicable	Not Applicable	Not Applicable	Not Applicable	Not Applicable	Not Applicable	Yes fully	Yes fully	Yes, for all deployed methods sufficient results are reported	Strong and weak points are listed
A40	2020	Proceedings of the 2020 CHI Conference on Human Factors in Computing Systems	Liao, Q. Vera; Gruen, Daniel; Miller, Sarah	Questioning the AI: Informing Design Practices for Explainable AI User Experiences		Not Applicable	Not Applicable	Not Applicable	Not Applicable	Not Applicable	Not Applicable		Not Applicable	Not Applicable	Not Applicable		Not Applicable	Not Applicable	Not Applicable	Not Applicable	Not Applicable	Not Applicable	Not Applicable	Yes fully	Yes fully	Yes, for all deployed methods sufficient results are reported	Strong and weak points are listed
